# Supplementary material for: (2E)-3-(2-Chloro-8-methyl­quinolin-3-yl)-1-(2-methyl-4-phenyl­quinolin-3-yl)prop-2-en-1-one
Source: Acta Crystallogr Sect E Struct Rep Online. 2013 Jul 27;69(Pt 8):o1318. doi: 10.1107/S1600536813020229 (PMC3793805; doi:10.1107/S1600536813020229)
Supplement: Supplementary file 2 [file e-69-o1318-Isup2.hkl]

#
# h,k,l, Fc-squared, Fo-squared, sigma(Fo-squared) and status flag
#
data_I
_shelx_title ' P21/c'
_shelx_refln_list_code          4
_shelx_F_calc_maximum      228.79
_exptl_crystal_F_000       936.00
_reflns_d_resolution_high  0.7924
 
loop_
 _symmetry_equiv_pos_as_xyz
 'x, y, z'
 '-x, y+1/2, -z+1/2'
 '-x, -y, -z'
 'x, -y-1/2, z-1/2'
 
_cell_length_a    10.9837
_cell_length_b    21.0604
_cell_length_c     9.3927
_cell_angle_alpha  90.000
_cell_angle_beta   90.009
_cell_angle_gamma  90.000
 
_shelx_F_squared_multiplier     1.000
 
loop_
 _refln_index_h
 _refln_index_k
 _refln_index_l
 _refln_F_squared_calc
 _refln_F_squared_meas
 _refln_F_squared_sigma
 _refln_observed_status
   1   0   0      340.61      358.81      5.77 o
   2   0   0        1.76        0.50      1.19 o
   4   0   0    20634.41    19523.72     90.66 o
   5   0   0     3656.79     4383.04     49.02 o
   6   0   0     2312.45     2338.54     40.14 o
   7   0   0     2423.16     2664.67     47.33 o
   8   0   0        4.53        6.89      3.70 o
   9   0   0      772.20      856.42     31.64 o
  10   0   0     1008.90      905.52     33.34 o
  11   0   0        2.65       -0.15      3.97 o
  12   0   0        4.21       -2.91      5.43 o
  13   0   0      109.68      130.04      6.08 o
   1   1   0     4012.90     3686.66     17.07 o
   2   1   0     1051.97     1031.55     10.05 o
   3   1   0     8678.65     8146.59     34.97 o
   4   1   0     1469.79     1435.16     17.44 o
   5   1   0     2390.00     2569.17     26.74 o
   6   1   0       56.63       66.50      8.66 o
   7   1   0      983.83     1098.97     21.60 o
   8   1   0        0.30        2.38      3.21 o
   9   1   0      501.55      512.48     14.08 o
  10   1   0       87.85       98.83      8.21 o
  11   1   0      145.57      149.08      9.21 o
  12   1   0      436.88      461.66     12.77 o
  13   1   0       51.56       55.15      3.71 o
   0   2   0     1110.88     1021.85      8.77 o
   1   2   0     5252.81     4814.53     24.51 o
   2   2   0      166.55      202.29      4.63 o
   3   2   0    12565.85    11831.87    154.88 o
   4   2   0     4224.02     4181.22     29.68 o
   5   2   0     2978.36     3066.34     40.67 o
   6   2   0     1923.28     2133.70     27.39 o
   7   2   0     3490.75     3528.32     38.96 o
   8   2   0     1882.29     1919.33     43.62 o
   9   2   0      179.38      174.80      8.44 o
  10   2   0        4.72        8.28      3.58 o
  11   2   0      220.89      233.80      9.64 o
  12   2   0      398.94      424.42     11.77 o
  13   2   0       81.25       95.80      4.75 o
   1   3   0     6811.54     6198.18     78.92 o
   2   3   0     1094.47     1125.48     16.04 o
   3   3   0       37.83       34.99      3.79 o
   4   3   0     1234.31     1285.32     16.84 o
   5   3   0     1095.50     1190.93     22.59 o
   6   3   0     1285.77     1437.70     32.26 o
   7   3   0      611.50      715.78     25.26 o
   8   3   0        0.55        2.42      3.92 o
   9   3   0      194.56      210.95      9.04 o
  10   3   0      284.19      337.45     14.50 o
  11   3   0      114.00      113.83      8.53 o
  12   3   0       33.81       37.93      3.95 o
  13   3   0      104.41       88.84      4.53 o
   0   4   0     2085.32     2125.09     18.37 o
   1   4   0    13264.06    12030.08     33.45 o
   2   4   0      368.10      379.33      6.91 o
   3   4   0      312.26      253.37      9.53 o
   4   4   0     6949.83     6798.66     56.09 o
   5   4   0     2959.34     3024.24     41.98 o
   6   4   0       53.19       48.70      6.39 o
   7   4   0      993.98     1031.46     30.33 o
   8   4   0      858.31      876.51     30.05 o
   9   4   0      899.81      856.13     17.94 o
  10   4   0      142.92      151.54      9.93 o
  11   4   0      750.67      751.29     20.71 o
  12   4   0       22.34       28.37      3.47 o
  13   4   0       24.04       16.81      2.25 o
   1   5   0      243.36      228.64      5.21 o
   2   5   0      111.12       94.95      3.80 o
   3   5   0      333.92      348.80      8.03 o
   4   5   0     1040.79     1047.15     15.78 o
   5   5   0        1.81        0.74      2.47 o
   6   5   0        4.67       -0.20      3.43 o
   7   5   0       74.51       75.71      6.25 o
   8   5   0     1242.39     1268.37     25.40 o
   9   5   0      130.00      121.16      7.07 o
  10   5   0       14.35        8.08      3.32 o
  11   5   0        0.05       -2.91      2.91 o
  12   5   0        5.39        9.15      2.29 o
  13   5   0      311.48      327.85     13.77 o
   0   6   0     2775.91     2495.86     25.07 o
   1   6   0     3590.24     3341.64     21.45 o
   2   6   0       75.29       67.71      3.52 o
   3   6   0     1327.31     1206.41     33.39 o
   4   6   0     3071.29     2992.50     27.41 o
   5   6   0      280.21      353.34     10.65 o
   6   6   0       55.03       50.96      4.75 o
   7   6   0     1034.31     1044.74     21.93 o
   8   6   0       14.41       21.11      2.72 o
   9   6   0       69.57       54.47      8.53 o
  10   6   0      178.15      203.11     16.04 o
  11   6   0       38.00       56.74      5.97 o
  12   6   0      256.94      289.00      8.72 o
  13   6   0      342.27      381.88     10.06 o
   1   7   0      920.33      838.30     16.77 o
   2   7   0      418.21      402.40      8.75 o
   3   7   0      314.02      354.72     10.95 o
   4   7   0      994.97     1058.59     23.08 o
   5   7   0        9.14        5.28      2.51 o
   6   7   0       38.23       42.30      4.56 o
   7   7   0      582.13      561.78     16.29 o
   8   7   0      122.51      124.62      6.92 o
   9   7   0        2.82       -1.91      5.77 o
  10   7   0        0.73       -0.59      2.20 o
  11   7   0       60.41       54.83      5.51 o
  12   7   0      398.46      412.20      9.69 o
  13   7   0       23.91       24.73      2.70 o
   0   8   0      170.96      142.38      7.16 o
   1   8   0     6022.19     5936.60    125.85 o
   2   8   0     2226.39     2427.70     38.05 o
   3   8   0     1924.15     2179.84     23.24 o
   4   8   0     1604.58     1602.42     21.72 o
   5   8   0     2097.69     2068.92     27.07 o
   6   8   0      125.68      144.63      7.99 o
   7   8   0     1062.63     1114.53     23.36 o
   8   8   0     4076.34     4143.75     41.08 o
   9   8   0      181.53      169.96     14.42 o
  10   8   0       27.56       19.59      5.80 o
  11   8   0        4.77        3.82      2.86 o
  12   8   0     1113.29     1211.91     25.11 o
  13   8   0       78.58       57.68      5.15 o
   1   9   0      192.12      180.30      6.40 o
   2   9   0      842.16      920.24     14.86 o
   3   9   0        1.68        1.41      1.73 o
   4   9   0      145.23      192.51      7.98 o
   5   9   0      204.79      244.58     11.17 o
   6   9   0      100.51      107.93      7.18 o
   7   9   0        0.58        1.33      1.66 o
   8   9   0      436.41      443.46     12.93 o
   9   9   0       57.65       56.66      9.24 o
  10   9   0        0.17        2.14      2.99 o
  11   9   0      343.37      340.95     10.02 o
  12   9   0      238.90      220.82      7.84 o
  13   9   0       11.01        8.05      2.27 o
   0  10   0     1621.63     1562.45     26.59 o
   1  10   0       64.03      101.22      7.34 o
   2  10   0      550.42      673.09     16.30 o
   3  10   0      751.42      728.00     14.87 o
   4  10   0      240.51      188.73      8.24 o
   5  10   0     2301.62     2311.03     47.38 o
   6  10   0     1116.37     1108.37     22.69 o
   7  10   0      816.12      852.04     15.21 o
   8  10   0     1661.75     1676.54     32.33 o
   9  10   0     1382.32     1395.05     40.94 o
  10  10   0       59.87       67.01      9.25 o
  11  10   0      282.96      300.44      9.00 o
  12  10   0      177.09      142.23      5.52 o
   1  11   0        7.68        9.52      2.20 o
   2  11   0       20.64       21.96      2.93 o
   3  11   0       18.76       10.83      2.54 o
   4  11   0       10.01        6.49      2.21 o
   5  11   0        0.55        0.13      3.25 o
   6  11   0      178.67      183.22     10.67 o
   7  11   0      829.20      807.95     15.14 o
   8  11   0      280.42      297.75     13.96 o
   9  11   0        1.46        0.78      4.11 o
  10  11   0      193.20      201.07     14.91 o
  11  11   0      132.66      136.26      8.04 o
  12  11   0        8.68       18.65      3.88 o
   0  12   0     1211.91     1224.54     19.19 o
   1  12   0      140.36      107.12      5.89 o
   2  12   0      617.40      700.44     15.27 o
   3  12   0     1371.95     1450.32     29.40 o
   4  12   0      334.36      298.05     11.00 o
   5  12   0      366.62      361.77     12.93 o
   6  12   0       15.84       12.92      2.47 o
   7  12   0      383.41      363.14     10.32 o
   8  12   0        6.51        6.47      3.61 o
   9  12   0      378.81      379.74     21.53 o
  10  12   0       35.91       38.85      7.13 o
  11  12   0      100.78       99.33      5.02 o
  12  12   0       80.35       89.42      6.30 o
   1  13   0      144.37      168.53      7.67 o
   2  13   0      439.34      411.56     18.68 o
   3  13   0        3.49        8.82      3.75 o
   4  13   0      227.13      251.30     10.45 o
   5  13   0        9.93        6.43      1.67 o
   6  13   0       12.93       11.61      3.75 o
   7  13   0      120.59      129.88      9.42 o
   8  13   0        0.37        3.58      7.85 o
   9  13   0        1.64        0.95      4.35 o
  10  13   0      150.16      167.56     12.76 o
  11  13   0        3.60        5.62      1.62 o
   0  14   0      305.01      284.78     14.86 o
   1  14   0     2079.91     2031.33     22.57 o
   2  14   0        9.67        8.94      2.55 o
   3  14   0      125.90      130.51      7.53 o
   4  14   0     1283.01     1247.92     17.22 o
   5  14   0      377.84      377.31     10.00 o
   6  14   0        2.55       -4.48      4.48 o
   7  14   0       38.80       30.87      5.30 o
   8  14   0      213.05      218.10     12.15 o
   9  14   0        2.42       -4.55      4.55 o
  10  14   0        5.48        4.26      2.53 o
  11  14   0      401.47      405.75      7.97 o
   1  15   0      341.94      324.17     11.70 o
   2  15   0        8.13        8.46      2.47 o
   3  15   0       14.92       10.86      2.03 o
   4  15   0      203.01      199.09      7.16 o
   5  15   0      449.11      449.05     12.95 o
   6  15   0      530.48      516.46     18.16 o
   7  15   0      105.63       90.96      8.05 o
   8  15   0       35.10       34.25      5.19 o
   9  15   0      227.40      242.01     10.50 o
  10  15   0        2.59        1.56      1.88 o
  11  15   0       26.30       26.24      3.54 o
   1  16   0     1643.41     1514.64     27.15 o
   2  16   0      994.69      921.95     17.42 o
   3  16   0      136.25      126.71      6.87 o
   4  16   0      192.30      151.59     16.74 o
   5  16   0      895.70      867.15     23.13 o
   6  16   0      534.55      508.29     26.19 o
   7  16   0      242.88      236.15     20.27 o
   8  16   0     1155.73     1132.91     25.76 o
   9  16   0     1251.62     1310.86     35.06 o
  10  16   0       11.18        9.79      3.52 o
   1  17   0     3291.31     3174.51     41.05 o
   2  17   0     1646.52     1653.34     24.12 o
   3  17   0     1210.84     1130.33     26.18 o
   4  17   0      116.39       83.47      6.00 o
   5  17   0      419.57      441.67     16.82 o
   6  17   0      540.43      581.71     27.77 o
   7  17   0      121.52      134.51     12.37 o
   8  17   0      466.12      449.01     15.66 o
   9  17   0      673.55      721.61     24.54 o
  10  17   0       56.03       66.28      6.21 o
   0  18   0     3059.44     2750.19     62.47 o
   1  18   0      449.64      437.32     12.54 o
   2  18   0        4.26        4.29      2.46 o
   3  18   0      339.63      274.97     10.42 o
   4  18   0      154.40      169.68      8.38 o
   5  18   0      549.45      552.31     14.68 o
   6  18   0      506.27      513.83     16.69 o
   7  18   0        0.92        0.09      1.97 o
   8  18   0      711.93      773.99     27.08 o
   9  18   0      624.14      631.96     21.11 o
  10  18   0       10.09       10.59      2.51 o
   1  19   0      623.91      611.57     15.03 o
   2  19   0        9.28        9.95      2.74 o
   3  19   0      302.69      317.22     11.17 o
   4  19   0      213.93      168.78      8.18 o
   5  19   0       32.70       30.17      4.75 o
   6  19   0      486.10      501.07     13.09 o
   7  19   0      223.62      214.77     10.71 o
   8  19   0       60.74       66.96      7.97 o
   9  19   0       63.75       53.22      5.82 o
   0  20   0        3.42       -1.10      4.28 o
   1  20   0     1277.90     1248.54     21.36 o
   2  20   0      140.77      136.25      7.31 o
   3  20   0      148.24      172.14      8.10 o
   4  20   0      311.54      313.24     10.73 o
   5  20   0       14.53        6.82      3.86 o
   6  20   0        9.18       11.88      2.44 o
   7  20   0      173.46      175.85      9.01 o
   8  20   0       10.43        5.18      2.90 o
   9  20   0      287.08      265.44     10.18 o
   1  21   0       72.28       77.73      5.48 o
   2  21   0      666.26      623.66     14.89 o
   3  21   0       18.82       17.55      3.49 o
   4  21   0        0.67        0.11      2.19 o
   5  21   0       80.97       71.70      4.93 o
   6  21   0       20.36       25.78      4.11 o
   7  21   0        0.50       -1.96      1.96 o
   8  21   0      145.60      135.41      8.37 o
   0  22   0        9.15        5.10      4.39 o
   1  22   0      283.60      267.16     11.31 o
   2  22   0       39.02       38.39      3.95 o
   3  22   0       19.31       22.55      3.93 o
   4  22   0      230.32      207.70      9.50 o
   5  22   0      655.32      665.86     15.16 o
   6  22   0      122.54      129.76      7.09 o
   7  22   0        0.61       -0.86      2.61 o
   1  23   0       16.64       15.51      3.58 o
   2  23   0        0.40        1.08      2.31 o
   3  23   0        1.37        3.81      2.09 o
   4  23   0       13.37        7.56      1.94 o
   5  23   0      244.79      272.39      9.66 o
   6  23   0        2.94        2.29      1.70 o
   0  24   0       12.27       12.45      3.91 o
   1  24   0      137.18      149.36      8.68 o
   2  24   0       66.12       75.99      4.22 o
   3  24   0      135.30      124.38      5.08 o
   4  24   0      706.05      765.98     14.69 o
   5  24   0       11.44        4.90      1.62 o
   1  25   0       96.55       92.09      5.18 o
   2  25   0       50.49       38.87      5.23 o
   3  25   0       37.59       43.42      5.20 o
   4  25   0      538.42      614.16     16.13 o
   0  26   0     2843.75     2528.75     28.85 o
   1  26   0      443.22      431.47     12.47 o
 -13   1   1     1418.55     1426.05     27.15 o
 -12   1   1     1219.10     1265.74     17.12 o
 -11   1   1      228.68      237.15     13.05 o
  -8   1   1       57.52       55.45      7.74 o
  -7   1   1     5103.79     5283.30     66.88 o
  -6   1   1    21602.51    21533.46    146.10 o
  -5   1   1      422.88      392.82     10.65 o
  -4   1   1     2131.44     2326.81     29.45 o
  -3   1   1    52344.12    40968.27    262.01 o
  -2   1   1     1120.88     1090.74     14.60 o
  -1   1   1     1404.03     1312.91      8.34 o
   0   1   1     1788.37     1746.97     12.78 o
   1   1   1     3111.13     2887.39     18.93 o
   2   1   1       10.60       17.27      1.33 o
   3   1   1       18.59       31.60      1.94 o
   4   1   1      169.12      147.40      5.74 o
   5   1   1     2010.32     2237.05     39.56 o
   6   1   1       48.73       73.20      5.38 o
   7   1   1     1465.20     1472.34     25.11 o
   8   1   1       26.47       34.89      4.56 o
   9   1   1       89.46       83.52      9.36 o
  10   1   1     1085.43     1088.61     27.00 o
  11   1   1        4.26        6.79      3.15 o
  12   1   1      143.03      145.53      6.97 o
  13   1   1        0.67        0.04      2.19 o
 -13   2   1      368.96      312.61     12.12 o
 -12   2   1        0.38        3.75      3.30 o
 -11   2   1       17.40       24.71      5.02 o
 -10   2   1     2613.82     2704.44     61.54 o
  -9   2   1       46.44       37.83      7.21 o
  -8   2   1      487.48      516.67     22.79 o
  -7   2   1     1232.04     1303.80     33.21 o
  -6   2   1       12.07       26.94      5.33 o
  -5   2   1      266.58      308.95     13.25 o
  -4   2   1      150.38      162.94      8.46 o
  -3   2   1     3083.06     2989.73     29.99 o
  -2   2   1      880.68      891.30     13.19 o
  -1   2   1      393.41      424.33      5.55 o
   0   2   1      488.52      457.14      7.80 o
   1   2   1     7009.68     6632.10     62.90 o
   2   2   1      284.32      327.84      5.96 o
   3   2   1     9045.89     9103.20     37.77 o
   4   2   1      393.95      453.71      6.71 o
   5   2   1      354.36      332.50      9.82 o
   6   2   1     1878.35     2165.53     27.84 o
   7   2   1      234.48      256.44     10.71 o
   8   2   1       80.88       90.70      9.94 o
   9   2   1        9.40       16.90      2.77 o
  10   2   1        7.64       -3.38      3.38 o
  11   2   1      110.58       88.16     13.43 o
  12   2   1       53.35       54.09      5.55 o
  13   2   1       28.98       32.96      3.78 o
 -13   3   1      448.32      414.36      9.26 o
 -12   3   1       63.95       58.01      6.09 o
 -11   3   1      435.26      532.96     18.79 o
 -10   3   1     1777.96     1951.52     51.58 o
  -9   3   1      607.47      608.48     32.35 o
  -8   3   1       35.12       51.28      5.45 o
  -7   3   1      101.82      108.62     10.07 o
  -6   3   1        4.91       10.56      4.06 o
  -5   3   1     2278.65     2277.89     35.65 o
  -4   3   1       26.96       32.31      4.16 o
  -3   3   1     7154.14     6567.08     45.25 o
  -2   3   1    10087.49     9096.02     31.84 o
  -1   3   1      873.06      871.23      7.78 o
   0   3   1        3.65       27.98     14.41 o
   1   3   1     1680.24     1640.26     18.70 o
   2   3   1     4458.06     4262.89     22.13 o
   3   3   1     1431.95     1310.59     15.61 o
   4   3   1      294.83      274.35      7.91 o
   5   3   1      117.02      135.01      6.48 o
   6   3   1      814.86      785.23     36.53 o
   7   3   1      333.12      293.49     16.45 o
   8   3   1      451.31      491.56     22.75 o
   9   3   1       62.90       54.05      4.77 o
  10   3   1        5.23       13.64      4.27 o
  11   3   1      460.82      458.88     16.65 o
  12   3   1       86.35       95.43      7.34 o
  13   3   1       60.77       61.28      6.44 o
 -13   4   1      464.76      454.04      9.43 o
 -12   4   1       28.11       23.85      4.34 o
 -11   4   1      249.00      279.96     13.60 o
 -10   4   1      184.06      233.32     18.11 o
  -9   4   1       13.82       18.82      3.38 o
  -8   4   1       72.03       72.59      6.62 o
  -7   4   1      824.58      871.46     19.48 o
  -6   4   1     2300.71     2181.31     70.55 o
  -5   4   1      180.27      195.21      7.63 o
  -4   4   1     4049.40     4027.36     51.57 o
  -3   4   1     1083.83     1070.81     32.78 o
  -2   4   1     1126.46     1013.59     11.25 o
  -1   4   1       27.32       24.06      1.66 o
   0   4   1        2.00        8.05      4.30 o
   1   4   1      692.21      622.65     12.34 o
   2   4   1     1168.15     1195.10     19.39 o
   3   4   1        3.12        1.95      1.99 o
   4   4   1      424.93      398.97     14.22 o
   5   4   1       58.02       72.49      7.21 o
   6   4   1      154.59      167.40     11.59 o
   7   4   1       53.06       57.20      7.70 o
   8   4   1       29.88       28.73      6.01 o
   9   4   1      722.79      762.98     13.01 o
  10   4   1      118.80      104.48      7.00 o
  11   4   1       81.63       64.65      9.97 o
  12   4   1      348.56      354.99     12.64 o
  13   4   1       11.16       15.52      1.97 o
 -13   5   1      211.21      233.06      6.41 o
 -12   5   1      264.32      293.63     11.81 o
 -11   5   1       13.60        9.25      3.97 o
 -10   5   1      331.21      375.11     22.31 o
  -9   5   1      843.95      846.13     47.93 o
  -8   5   1      415.08      435.07     14.89 o
  -7   5   1      914.71      942.98     20.48 o
  -6   5   1      349.58      303.82     10.77 o
  -5   5   1     2311.90     2300.18     26.31 o
  -4   5   1        3.90        6.73      1.97 o
  -3   5   1      603.08      603.62     10.61 o
  -2   5   1     7577.79     6957.87     47.11 o
  -1   5   1     4063.71     3698.37     24.58 o
   0   5   1       26.88       31.86      1.88 o
   1   5   1     1567.05     1411.69     14.80 o
   2   5   1      404.83      380.30     13.91 o
   3   5   1     3004.66     2822.58     34.94 o
   4   5   1      456.80      417.53     14.95 o
   5   5   1      467.02      522.52     18.53 o
   6   5   1      396.13      426.89     18.49 o
   7   5   1      955.96      883.93     28.96 o
   8   5   1       32.11       33.57      3.41 o
   9   5   1      311.70      325.56      9.57 o
  10   5   1        5.17        4.72      3.34 o
  11   5   1      431.51      452.14     16.09 o
  12   5   1        1.19        0.78      2.19 o
  13   5   1      122.82      115.63      5.91 o
 -13   6   1       46.98       55.26      6.06 o
 -12   6   1       13.02       10.92      2.42 o
 -11   6   1       12.46       10.82      3.58 o
 -10   6   1        2.24        4.43      4.91 o
  -9   6   1      571.36      612.69     27.54 o
  -8   6   1      406.57      415.52     15.65 o
  -7   6   1      444.20      417.41     13.88 o
  -6   6   1      156.90      186.24      8.64 o
  -5   6   1      168.56      197.63      8.95 o
  -4   6   1      189.25      210.00      7.59 o
  -3   6   1     3276.55     3370.98     26.08 o
  -2   6   1      272.42      239.00      6.25 o
  -1   6   1     1000.13      945.86     11.19 o
   0   6   1       25.66       21.46      1.78 o
   1   6   1      389.37      388.02      7.17 o
   2   6   1       19.12       15.23      1.89 o
   3   6   1      121.02      115.78      4.97 o
   4   6   1       11.24       22.13      2.76 o
   5   6   1      317.93      300.74      9.84 o
   6   6   1      136.54      137.50      7.46 o
   7   6   1      186.31      187.65      9.48 o
   8   6   1       57.07       54.15      3.59 o
   9   6   1     1392.01     1496.63     32.81 o
  10   6   1        8.34        9.18      4.35 o
  11   6   1        0.01        1.76      2.89 o
  12   6   1      400.59      435.08     15.22 o
  13   6   1        0.12        2.85      2.51 o
 -13   7   1      161.08      171.63     16.06 o
 -12   7   1        4.06        3.03      2.09 o
 -11   7   1      123.04      130.27      8.47 o
 -10   7   1      438.33      454.04     23.09 o
  -9   7   1      325.77      325.22     19.65 o
  -8   7   1        0.93        3.06      2.44 o
  -7   7   1      452.21      424.24     35.78 o
  -6   7   1      314.68      309.50     11.31 o
  -5   7   1     1861.41     1752.24     24.24 o
  -4   7   1      692.02      700.30     13.89 o
  -3   7   1      588.46      598.35     11.53 o
  -2   7   1       47.58       54.41      3.35 o
  -1   7   1     2084.16     1948.91     51.39 o
   0   7   1     3409.13     3233.34     49.38 o
   1   7   1     2456.32     2310.07     26.47 o
   2   7   1       48.47       76.46      3.90 o
   3   7   1      240.33      185.66      6.54 o
   4   7   1     2686.83     2831.56     39.02 o
   5   7   1       92.93       93.77      5.75 o
   6   7   1     1776.56     1798.89     26.86 o
   7   7   1     1552.26     1609.53     27.47 o
   8   7   1     1801.66     1769.61     22.12 o
   9   7   1     1909.51     1921.63     30.97 o
  10   7   1      323.31      330.23     19.43 o
  11   7   1     1266.27     1358.32     20.84 o
  12   7   1       95.16      114.97      6.99 o
  13   7   1        0.02       -0.72      1.39 o
 -13   8   1       19.70       24.09      3.45 o
 -12   8   1        9.26        5.77      2.51 o
 -11   8   1        1.18        7.47      2.53 o
 -10   8   1        9.64       10.30      3.05 o
  -9   8   1      415.53      429.83     15.33 o
  -8   8   1        5.03        3.88      2.95 o
  -7   8   1       14.88       13.79      3.09 o
  -6   8   1       40.04       50.22      4.91 o
  -5   8   1      632.30      709.56     15.86 o
  -4   8   1        1.78        1.17      1.77 o
  -3   8   1       42.55       44.86      9.01 o
  -2   8   1     3026.15     3151.46     25.52 o
  -1   8   1        8.71       30.70      6.00 o
   0   8   1      392.89      327.94      7.39 o
   1   8   1     2364.24     2396.02     21.58 o
   2   8   1     3569.65     3728.52     27.91 o
   3   8   1      213.72      225.73      8.56 o
   4   8   1      189.94      192.02      7.67 o
   5   8   1     2465.12     2545.25     67.33 o
   6   8   1      857.17      935.33     19.92 o
   7   8   1        5.02        7.92      2.63 o
   8   8   1       92.23       74.79      5.60 o
   9   8   1     1442.79     1494.15     43.51 o
  10   8   1      182.86      190.53     15.56 o
  11   8   1      252.20      264.17     11.84 o
  12   8   1      481.74      505.01     13.40 o
  13   8   1        7.50        9.08      2.45 o
 -12   9   1       36.43       42.07      3.96 o
 -11   9   1      119.39      120.16     10.46 o
 -10   9   1        3.98        7.13      3.72 o
  -9   9   1        9.90       20.34      5.40 o
  -8   9   1      600.29      546.66     14.19 o
  -7   9   1       56.36       52.34      4.50 o
  -6   9   1      866.79      886.43     19.81 o
  -5   9   1      421.96      375.33     11.96 o
  -4   9   1      319.75      362.06     10.84 o
  -3   9   1     2307.34     2424.32     56.59 o
  -2   9   1     1573.47     1448.69     18.37 o
  -1   9   1     3665.35     3587.50     27.43 o
   0   9   1     1854.20     1855.63     18.93 o
   1   9   1       19.61       11.99      2.01 o
   2   9   1    19342.21    19947.00     68.09 o
   3   9   1     5120.02     5045.31     49.24 o
   4   9   1      576.49      525.69     13.03 o
   5   9   1       99.71      132.50      7.21 o
   6   9   1     2134.85     2240.93     31.43 o
   7   9   1      212.89      194.66      7.35 o
   8   9   1     1870.61     1882.04     44.46 o
   9   9   1        2.90        3.39      5.32 o
  10   9   1      154.13      171.59     14.79 o
  11   9   1      106.67      110.57      7.57 o
  12   9   1      176.01      200.37      7.92 o
 -12  10   1       63.27       76.29      7.40 o
 -11  10   1        0.89        0.66      2.39 o
 -10  10   1        6.70        3.68      2.62 o
  -9  10   1        4.94        1.74      3.21 o
  -8  10   1      842.73      853.27     22.43 o
  -7  10   1      926.64      940.06     21.80 o
  -6  10   1      128.87      124.56      7.81 o
  -5  10   1     1017.31     1124.55     24.10 o
  -4  10   1       84.04       92.16      5.79 o
  -3  10   1      702.46      865.61     30.35 o
  -2  10   1     3688.08     4076.02     56.26 o
  -1  10   1     1633.23     1661.59     33.16 o
   0  10   1      210.47      229.71      5.77 o
   1  10   1      823.26      880.85     14.56 o
   2  10   1      240.76      270.00      8.51 o
   3  10   1     2048.27     2407.46     26.94 o
   4  10   1        2.65        7.99      3.51 o
   5  10   1      885.64     1003.79     20.07 o
   6  10   1       13.48       21.52      4.95 o
   7  10   1      169.59      163.74      6.87 o
   8  10   1     3576.90     3561.16     67.13 o
   9  10   1       62.36       71.00     10.40 o
  10  10   1      159.04      162.77     14.42 o
  11  10   1      122.73      125.45      7.76 o
  12  10   1       18.54       10.55      2.20 o
 -12  11   1       23.14       23.86      4.16 o
 -11  11   1       33.28       46.02      6.98 o
 -10  11   1      422.52      446.52     20.33 o
  -9  11   1      605.43      640.54     26.62 o
  -8  11   1       14.04       16.49      4.21 o
  -7  11   1      545.97      561.80     14.39 o
  -6  11   1      667.65      677.63     14.70 o
  -5  11   1      490.22      478.20     14.29 o
  -4  11   1     2890.20     2902.56     43.03 o
  -3  11   1       81.97      105.97     13.71 o
  -2  11   1      229.57      247.36     10.61 o
  -1  11   1     5034.43     5362.82    157.89 o
   0  11   1       54.09       48.22      3.76 o
   1  11   1      104.54      116.93      5.69 o
   2  11   1      548.73      537.26     18.98 o
   3  11   1     2004.81     2036.99     25.72 o
   4  11   1       23.75       31.68      3.78 o
   5  11   1      143.93      160.16     12.66 o
   6  11   1      434.75      426.87     14.90 o
   7  11   1     1864.81     1818.35     29.71 o
   8  11   1       10.83        7.93      5.34 o
   9  11   1        4.38       -4.86      4.86 o
  10  11   1      313.09      345.95     20.10 o
  11  11   1      275.66      279.90      8.44 o
  12  11   1      159.63      141.55      5.97 o
 -12  12   1       63.97       55.71      5.10 o
 -11  12   1       36.21       30.49      5.79 o
 -10  12   1        2.78        2.59      2.74 o
  -9  12   1      136.52      159.91     13.55 o
  -8  12   1      106.23      104.31      8.51 o
  -7  12   1       23.93       27.50      6.83 o
  -6  12   1       65.72       55.64      6.18 o
  -5  12   1      152.64      129.45      7.81 o
  -4  12   1        0.08       -2.01      2.01 o
  -3  12   1      240.20      250.15      9.47 o
  -2  12   1      210.37      242.65      9.18 o
  -1  12   1       42.06       36.24      3.55 o
   0  12   1        0.46        1.96      1.39 o
   1  12   1     1265.25     1389.02     42.92 o
   2  12   1      243.12      246.30      8.98 o
   3  12   1       32.15       26.79      4.40 o
   4  12   1      144.13      164.11      8.24 o
   5  12   1      157.26      152.46      8.41 o
   6  12   1        1.88        0.07      1.74 o
   7  12   1      184.70      189.57      8.99 o
   8  12   1       80.70       73.45     10.68 o
   9  12   1      146.98      129.12     13.36 o
  10  12   1       33.26       39.99      7.33 o
  11  12   1        7.09        7.46      5.69 o
  12  12   1       77.67       74.63      5.63 o
 -11  13   1      200.38      201.89     11.32 o
 -10  13   1       41.63       45.08      4.88 o
  -9  13   1      439.51      455.56     22.19 o
  -8  13   1      753.41      740.38     21.52 o
  -7  13   1      354.10      324.44     20.47 o
  -6  13   1      850.18      851.08     18.03 o
  -5  13   1     1730.24     1730.40     24.45 o
  -4  13   1      259.46      277.59     16.38 o
  -3  13   1      253.37      249.37      9.74 o
  -2  13   1     3898.38     3845.64     36.50 o
  -1  13   1     1878.62     1789.07     24.12 o
   0  13   1      756.15      771.15     16.27 o
   1  13   1      448.94      445.28      9.68 o
   2  13   1      533.52      492.43     13.10 o
   3  13   1     1373.82     1450.38     23.44 o
   4  13   1      223.90      214.76      9.53 o
   5  13   1        4.48        7.98      2.59 o
   6  13   1      238.82      243.06     21.64 o
   7  13   1      442.66      473.08     17.81 o
   8  13   1       38.71       37.12      5.70 o
   9  13   1      149.69      132.70     13.32 o
  10  13   1        2.34        3.46      3.43 o
  11  13   1      202.71      199.20      8.25 o
 -11  14   1      229.31      221.88     10.10 o
 -10  14   1       41.86       40.89      4.32 o
  -9  14   1       30.32       26.45      4.13 o
  -8  14   1      106.00      109.16      8.63 o
  -7  14   1       14.28       25.18      6.79 o
  -6  14   1      405.99      338.63     14.52 o
  -5  14   1       19.55       11.16      2.79 o
  -4  14   1        0.61        4.27      2.03 o
  -3  14   1       21.07       22.81      4.78 o
  -2  14   1      306.01      278.18     15.63 o
  -1  14   1      710.20      667.54     23.19 o
   0  14   1      479.49      461.80     20.46 o
   1  14   1       18.38       25.53      5.53 o
   2  14   1      127.02      130.50     11.28 o
   3  14   1        1.67        1.32      3.26 o
   4  14   1        6.13       -0.78      2.93 o
   5  14   1        4.91        1.01      3.92 o
   6  14   1       72.25       63.23      9.66 o
   7  14   1        2.98        9.95      3.84 o
   8  14   1       72.42       64.89      7.09 o
   9  14   1      247.56      249.36     17.22 o
  10  14   1       26.33       19.60      5.22 o
  11  14   1       47.47       43.24      4.14 o
 -10  15   1       16.36       24.06      3.11 o
  -9  15   1      236.64      233.00     10.16 o
  -8  15   1      403.28      441.33     21.36 o
  -7  15   1      156.20      147.74     14.34 o
  -6  15   1       17.48        9.40      3.55 o
  -5  15   1     2877.71     2748.12     37.20 o
  -4  15   1     1876.68     1787.32     25.30 o
  -3  15   1      486.74      492.94     12.82 o
  -2  15   1     1824.13     1800.58     40.36 o
  -1  15   1     2753.83     2501.98     33.90 o
   0  15   1      235.27      219.16     14.73 o
   1  15   1     1323.56     1343.27     36.20 o
   2  15   1      110.79      131.16     11.89 o
   3  15   1      151.41      152.76      7.32 o
   4  15   1       30.74       28.49      3.62 o
   5  15   1       72.27       74.84      5.71 o
   6  15   1        2.10        3.25      5.28 o
   7  15   1      698.80      631.18     20.59 o
   8  15   1       85.73       87.31     11.10 o
   9  15   1       46.67       38.11      7.35 o
  10  15   1      262.12      241.80      9.81 o
  11  15   1       64.33       56.42      3.62 o
 -10  16   1       68.68       53.74      5.98 o
  -9  16   1       47.10       43.22      6.97 o
  -8  16   1       61.75       69.58      6.85 o
  -7  16   1     1233.80     1172.02     38.47 o
  -6  16   1       75.36       60.68      6.79 o
  -5  16   1     1045.00      976.24     24.53 o
  -4  16   1     1714.99     1805.53     25.94 o
  -3  16   1      271.25      270.38      9.02 o
  -2  16   1     2602.86     2437.99     32.65 o
  -1  16   1     1700.16     1648.19     23.11 o
   0  16   1      613.35      600.55     17.59 o
   1  16   1      391.10      374.03     11.28 o
   2  16   1     1705.54     1604.74     28.82 o
   3  16   1      669.86      625.02     14.96 o
   4  16   1       71.69       67.14      5.41 o
   5  16   1      300.45      322.43     20.76 o
   6  16   1      359.50      314.46     14.57 o
   7  16   1      220.40      217.50     12.18 o
   8  16   1      340.31      352.92     20.63 o
   9  16   1        8.97        6.25      4.53 o
  10  16   1       42.04       45.80      6.13 o
 -10  17   1        4.87        2.15      1.72 o
  -9  17   1        2.04        5.45      3.72 o
  -8  17   1       17.06       22.00      4.20 o
  -7  17   1      472.80      430.19     16.17 o
  -6  17   1      211.88      155.09     10.23 o
  -5  17   1        6.82        5.60      3.27 o
  -4  17   1      758.65      747.75     21.33 o
  -3  17   1       26.82       20.64      2.78 o
  -2  17   1      690.66      681.10     11.89 o
  -1  17   1      444.18      433.66     10.59 o
   0  17   1     3471.96     3369.69     41.12 o
   1  17   1       30.38       32.75      3.81 o
   2  17   1     5328.78     4988.97     36.66 o
   3  17   1     2004.84     1933.37     23.17 o
   4  17   1     1381.83     1219.98     39.83 o
   5  17   1     1491.65     1383.29     42.67 o
   6  17   1      495.51      492.46     21.98 o
   7  17   1      413.35      441.21     16.58 o
   8  17   1       17.81       20.88      5.84 o
   9  17   1        6.12        4.94      2.17 o
  10  17   1      204.17      224.67     11.22 o
  -9  18   1      666.35      743.15     21.89 o
  -8  18   1       15.08       14.90      4.79 o
  -7  18   1      174.18      181.71     10.28 o
  -6  18   1      128.45      100.11      8.25 o
  -5  18   1       43.18       19.88      4.45 o
  -4  18   1     1354.50     1187.64     27.11 o
  -3  18   1      461.99      494.34     14.94 o
  -2  18   1       20.44       12.74      2.69 o
  -1  18   1       16.30       12.76      2.85 o
   0  18   1     4142.22     3888.04     44.13 o
   1  18   1      700.12      652.95     15.06 o
   2  18   1       76.97       79.41      6.19 o
   3  18   1      999.85      920.16     18.91 o
   4  18   1      632.39      574.00     15.12 o
   5  18   1     1547.20     1501.12     29.92 o
   6  18   1      144.60      170.64     10.56 o
   7  18   1      983.30      937.83     22.04 o
   8  18   1       58.21       54.74      4.89 o
   9  18   1       36.31       25.60      5.03 o
  10  18   1      203.37      199.13      8.93 o
  -9  19   1       95.90       96.67      7.08 o
  -8  19   1       35.26       30.34      5.69 o
  -7  19   1      322.42      309.67     12.54 o
  -6  19   1      473.46      529.84     24.91 o
  -5  19   1      854.69      837.76     22.41 o
  -4  19   1       21.13       13.87      4.07 o
  -3  19   1       76.31       74.04      5.58 o
  -2  19   1       40.79       38.91      4.29 o
  -1  19   1     1031.66      965.64     18.89 o
   0  19   1      164.74      172.84      8.09 o
   1  19   1      151.20      160.28      7.68 o
   2  19   1      301.75      300.55     10.77 o
   3  19   1     2563.61     2457.55     30.76 o
   4  19   1       18.70        4.81      9.47 o
   5  19   1       54.61       71.80      5.65 o
   6  19   1     1881.71     1791.62     26.04 o
   7  19   1      442.56      483.80     13.74 o
   8  19   1        1.12        2.70      1.80 o
   9  19   1      759.12      777.10     20.90 o
  -8  20   1        0.47        0.95      2.35 o
  -7  20   1       15.82       23.94      3.87 o
  -6  20   1        1.39        2.53      2.92 o
  -5  20   1        6.39        6.49      3.60 o
  -4  20   1       12.80        8.16      3.65 o
  -3  20   1      142.61      129.19      7.05 o
  -2  20   1      109.52      101.27      6.28 o
  -1  20   1      179.17      173.23      8.48 o
   0  20   1       16.76       19.31      3.10 o
   1  20   1      126.84      107.16      8.35 o
   2  20   1       16.01       22.51      3.44 o
   3  20   1      107.19      125.87     15.14 o
   4  20   1       23.12       25.21      4.49 o
   5  20   1      419.57      401.82     11.93 o
   6  20   1       59.55       52.88      4.47 o
   7  20   1       44.70       43.27      3.58 o
   8  20   1       21.06       20.27      4.29 o
   9  20   1      159.13      180.33      8.33 o
  -8  21   1        1.59        3.01      2.10 o
  -7  21   1       27.62       26.89      3.52 o
  -6  21   1       44.67       54.34      7.41 o
  -5  21   1      255.49      253.75     16.54 o
  -4  21   1       84.92       82.81      7.14 o
  -3  21   1       48.43       41.37      4.61 o
  -2  21   1      424.24      392.38     11.79 o
  -1  21   1      276.44      267.95      9.84 o
   0  21   1      263.19      253.60      9.51 o
   1  21   1        2.08        0.76      2.75 o
   2  21   1       14.15       22.32      4.24 o
   3  21   1      568.41      568.04     17.66 o
   4  21   1      103.58      102.48      6.12 o
   5  21   1      406.05      392.72     10.97 o
   6  21   1     1071.95     1021.73     16.16 o
   7  21   1      203.46      204.49     12.25 o
   8  21   1      396.64      376.65     13.25 o
  -7  22   1      108.14      120.13      8.01 o
  -6  22   1       41.20       41.49      4.20 o
  -5  22   1      263.79      259.55     10.71 o
  -4  22   1        1.02        3.71      3.03 o
  -3  22   1        5.13        7.49      2.35 o
  -2  22   1       48.78       46.71      4.98 o
  -1  22   1      134.34      127.70      6.59 o
   0  22   1       31.41       35.77      3.74 o
   1  22   1       11.24       10.49      3.47 o
   2  22   1       22.75       20.39      4.12 o
   3  22   1       18.87       20.11      3.12 o
   4  22   1       23.31       29.69      3.28 o
   5  22   1      154.21      139.40      6.05 o
   6  22   1        8.34        7.95      1.74 o
   7  22   1       23.40       21.31      3.73 o
  -6  23   1        1.61        2.81      1.65 o
  -5  23   1      117.02      125.53      6.70 o
  -4  23   1       72.38       64.38      8.07 o
  -3  23   1       22.07       19.55      3.66 o
  -2  23   1      142.03      156.32      6.52 o
  -1  23   1      763.17      768.68     14.41 o
   0  23   1       46.69       44.85      3.77 o
   1  23   1       62.65       70.72      6.04 o
   2  23   1      527.43      490.04     22.32 o
   3  23   1      310.72      303.83      8.74 o
   4  23   1      625.76      594.54     11.58 o
   5  23   1      102.05       99.86      4.48 o
   6  23   1       38.81       33.21      4.26 o
  -5  24   1       24.51       29.79      2.88 o
  -4  24   1        0.33        1.87      1.75 o
  -3  24   1       77.82       85.57      8.40 o
  -2  24   1       16.46        8.70      4.16 o
  -1  24   1      348.56      342.58      8.41 o
   0  24   1        8.70        8.47      4.39 o
   1  24   1       85.34      100.59      6.30 o
   2  24   1       67.03       60.53      4.90 o
   3  24   1       44.81       48.07      4.29 o
   4  24   1       10.04       11.66      1.77 o
  -4  25   1      111.47      113.73      7.08 o
  -3  25   1      359.01      382.15     23.98 o
  -2  25   1        2.64       -1.70      3.44 o
  -1  25   1      109.71       88.70      7.72 o
   0  25   1       34.21       37.70      3.47 o
   1  25   1       72.66       67.38      4.44 o
   2  25   1       44.11       34.93      3.25 o
   3  25   1       18.05       24.26      2.55 o
  -2  26   1       16.98       15.01      2.70 o
  -1  26   1      316.80      361.41     12.20 o
   0  26   1        4.46        8.00      2.18 o
   1  26   1      307.10      306.24     10.48 o
 -13   0   2      514.22      519.88     18.87 o
 -12   0   2     1057.71     1083.07     29.67 o
 -11   0   2      327.47      352.87     14.63 o
 -10   0   2      240.65      323.31     22.08 o
  -9   0   2     1970.77     2078.81     48.00 o
  -4   0   2     3454.53     3415.42     21.04 o
  -3   0   2      446.18      478.08      9.64 o
  -2   0   2      919.89      949.15      9.92 o
  -1   0   2     9617.31     9036.94     38.84 o
   0   0   2     1503.30     1456.35     12.67 o
   1   0   2     9204.14     8620.49    106.24 o
   2   0   2      244.84      221.07      5.20 o
   3   0   2     2528.97     2445.06     28.78 o
   4   0   2      155.47      142.86      4.70 o
   5   0   2       34.41       21.18      4.16 o
   6   0   2     6050.41     6098.98     66.47 o
   7   0   2      269.11      233.33     14.49 o
   8   0   2      607.73      663.80     14.95 o
   9   0   2       47.98       51.33      4.94 o
  10   0   2      478.66      480.17     26.71 o
  11   0   2      334.10      309.69     20.31 o
  12   0   2        2.69        0.44      4.08 o
  13   0   2       24.90       15.82      3.85 o
 -13   1   2      204.07      187.90     12.03 o
 -12   1   2       92.84       86.00      4.59 o
 -11   1   2      177.54      156.75      7.02 o
 -10   1   2      116.59      104.45     10.31 o
  -9   1   2        9.90        6.94      2.19 o
  -8   1   2       23.89       27.63      6.04 o
  -6   1   2       72.56       77.27      7.82 o
  -5   1   2     1019.76     1281.14     26.93 o
  -4   1   2      914.19      918.54     23.88 o
  -3   1   2     4470.58     4420.18     23.59 o
  -2   1   2       21.97       18.88      1.67 o
  -1   1   2     5315.26     5241.96     18.79 o
   1   1   2     1551.89     1601.98     17.68 o
   2   1   2      287.34      282.38      4.18 o
   3   1   2      460.86      447.03      7.70 o
   4   1   2      227.69      241.74      6.53 o
   5   1   2     1662.88     1900.48     23.46 o
   6   1   2      200.51      230.93      9.26 o
   7   1   2        0.67        1.45      2.11 o
   8   1   2       86.36      103.93      4.70 o
   9   1   2      145.43      162.45      6.31 o
  10   1   2      607.40      587.78     20.80 o
  11   1   2      110.44      129.96      9.73 o
  12   1   2       14.04       10.35      3.22 o
  13   1   2        2.54        3.36      1.83 o
 -13   2   2      336.64      304.10     10.35 o
 -12   2   2      185.36      187.88      8.03 o
 -11   2   2       51.49       28.59      5.40 o
 -10   2   2       24.45       20.24      5.76 o
  -9   2   2       14.36       19.75      5.60 o
  -8   2   2        4.22        3.09      2.96 o
  -7   2   2      426.71      368.49     12.65 o
  -6   2   2      663.85      567.20     20.15 o
  -5   2   2      488.84      477.66     16.39 o
  -4   2   2      619.20      664.99      9.67 o
  -3   2   2     4876.36     4451.50     56.72 o
  -2   2   2     1893.35     1712.59     11.17 o
  -1   2   2     8598.28     8084.19     43.19 o
   0   2   2      102.66       82.88      4.17 o
   1   2   2     5548.76     5245.55     18.44 o
   2   2   2      699.33      595.73      6.97 o
   3   2   2        3.12        2.80      1.35 o
   4   2   2       48.50       61.12      3.67 o
   5   2   2      562.49      547.69     12.70 o
   6   2   2      183.37      242.63      9.50 o
   7   2   2       70.98       65.50      5.66 o
   8   2   2       87.46       95.94      4.54 o
   9   2   2      400.27      393.04      9.83 o
  10   2   2      344.96      311.80     15.38 o
  11   2   2       24.75       31.21      5.74 o
  12   2   2       62.90       66.80      8.76 o
  13   2   2       35.91       44.88      3.94 o
 -13   3   2      252.46      250.50      6.84 o
 -12   3   2        6.34        5.68      2.15 o
 -11   3   2       23.29       22.55      5.14 o
 -10   3   2       64.03       70.55      7.76 o
  -9   3   2      416.91      416.25     13.29 o
  -8   3   2      314.24      313.54     15.08 o
  -7   3   2      183.39      177.47      8.89 o
  -6   3   2      256.01      243.62      9.43 o
  -5   3   2     1621.13     1590.02     21.39 o
  -4   3   2     1060.66     1067.77     15.56 o
  -3   3   2        8.61       16.76      2.07 o
  -2   3   2     8736.77     8128.81    134.28 o
  -1   3   2      125.83      131.05      2.80 o
   0   3   2     1983.64     1894.25     21.23 o
   1   3   2     5604.68     5435.13     39.00 o
   2   3   2      133.74      148.48      4.32 o
   3   3   2        1.10        0.55      1.24 o
   4   3   2        1.70        3.63      1.09 o
   5   3   2      143.97      168.79      7.19 o
   6   3   2     1102.94     1172.58     37.50 o
   7   3   2        0.03        2.37      2.15 o
   8   3   2       38.05       47.11      3.46 o
   9   3   2        5.86       11.50      3.06 o
  10   3   2      103.09      104.77      7.04 o
  11   3   2      197.73      191.74     11.43 o
  12   3   2       11.22        9.37      3.04 o
  13   3   2        6.46        8.30      1.74 o
 -13   4   2        2.22        5.80      1.51 o
 -12   4   2        5.38        6.99      2.36 o
 -11   4   2      396.29      421.11     16.45 o
 -10   4   2      201.28      262.30     13.80 o
  -9   4   2      152.49      148.13     10.32 o
  -8   4   2        3.45        8.02      2.41 o
  -7   4   2      175.62      158.70      8.57 o
  -6   4   2     1217.98     1196.78     23.40 o
  -5   4   2     1010.70     1073.25     17.98 o
  -4   4   2      190.94      171.72      6.80 o
  -3   4   2     2590.88     2451.79     20.91 o
  -2   4   2     4119.22     3776.31     21.75 o
  -1   4   2        5.52        7.54      1.82 o
   0   4   2     2090.83     2023.78     24.07 o
   1   4   2     6921.92     6645.37     21.24 o
   2   4   2     9466.24     9251.80     58.97 o
   3   4   2       21.28       20.93      2.24 o
   4   4   2        1.39        1.48      1.45 o
   5   4   2     1338.78     1328.34     20.09 o
   6   4   2      635.02      639.84     22.71 o
   7   4   2      584.56      629.18     24.53 o
   8   4   2      240.91      244.49      8.26 o
   9   4   2       19.34       24.10      3.79 o
  10   4   2       21.10       28.17      3.59 o
  11   4   2      119.51      117.44     12.81 o
  12   4   2      120.90      128.04      7.65 o
  13   4   2        5.16        5.74      2.10 o
 -13   5   2       25.82       30.60      3.03 o
 -12   5   2        0.58       -1.48      2.66 o
 -11   5   2       26.78       19.82      4.39 o
 -10   5   2      187.18      182.01     11.39 o
  -9   5   2      460.13      466.14     21.50 o
  -8   5   2      825.73      776.23     28.23 o
  -7   5   2      278.73      284.97     11.41 o
  -6   5   2      525.52      485.48     13.65 o
  -5   5   2     1401.20     1492.03     29.89 o
  -4   5   2       13.54       19.20      2.59 o
  -3   5   2      149.46      155.75      5.51 o
  -2   5   2        8.07        5.99      1.28 o
  -1   5   2     3263.56     2981.27     79.46 o
   0   5   2     1644.68     1416.65    143.33 o
   1   5   2     2129.83     2100.22     13.35 o
   2   5   2     1619.84     1557.73     14.45 o
   3   5   2      133.88      142.57      8.62 o
   4   5   2     1181.23     1249.11     27.24 o
   5   5   2        8.98        4.18      3.20 o
   6   5   2       24.35       22.36      4.96 o
   7   5   2       39.76       31.07      6.01 o
   8   5   2       20.07       12.49      2.47 o
   9   5   2      426.65      454.08     13.62 o
  10   5   2       27.42       27.34      3.56 o
  11   5   2      260.56      264.86     18.64 o
  12   5   2        3.55        4.22      2.34 o
  13   5   2       13.17        7.02      1.98 o
 -13   6   2        1.17        4.45      1.53 o
 -12   6   2      116.50      122.94      5.95 o
 -11   6   2      564.21      567.32     14.65 o
 -10   6   2        8.50       10.85      3.87 o
  -9   6   2      536.28      558.89     19.11 o
  -8   6   2     1284.33     1252.98     29.42 o
  -7   6   2     2040.92     1998.87     30.25 o
  -6   6   2      633.87      621.29     28.90 o
  -5   6   2     2202.82     2188.59     87.54 o
  -4   6   2      792.36      775.54     16.81 o
  -3   6   2       30.59       14.68      2.10 o
  -2   6   2     4372.73     4137.42    102.78 o
  -1   6   2     4030.76     3969.00     37.65 o
   0   6   2       56.10       67.47      2.32 o
   1   6   2     4659.19     4594.09     21.89 o
   2   6   2      501.64      447.88     12.72 o
   3   6   2      123.78       92.06      4.37 o
   4   6   2      577.18      608.88     15.08 o
   5   6   2      968.53      959.01     26.84 o
   6   6   2      936.74      854.71     27.65 o
   7   6   2      216.32      192.23      9.52 o
   8   6   2       13.81       14.06      2.49 o
   9   6   2     1133.53     1121.49     21.17 o
  10   6   2      654.64      654.55     18.76 o
  11   6   2        8.84        3.95      2.70 o
  12   6   2       32.89       34.71      6.18 o
  13   6   2      352.35      378.97     19.81 o
 -13   7   2       91.08      112.73      6.81 o
 -12   7   2        3.40        3.19      2.58 o
 -11   7   2        1.55        1.11      2.12 o
 -10   7   2       28.74       32.18      5.06 o
  -9   7   2      520.01      543.79     18.57 o
  -8   7   2     3693.66     3517.45     58.28 o
  -7   7   2     2604.05     2580.72     45.47 o
  -6   7   2      595.82      624.30     18.15 o
  -5   7   2      830.60      877.08     47.14 o
  -4   7   2      366.57      399.70     14.65 o
  -3   7   2      178.71      219.90      7.04 o
  -2   7   2     5535.43     5702.43     73.73 o
  -1   7   2      799.57      885.55     16.14 o
   0   7   2       45.88       64.60      2.76 o
   1   7   2     2333.70     2409.23     17.61 o
   2   7   2       22.52       28.71      2.41 o
   3   7   2     4871.93     5383.82     33.96 o
   4   7   2     1148.12     1219.44     18.20 o
   5   7   2      511.32      561.71     13.82 o
   6   7   2      633.68      723.83     17.10 o
   7   7   2       48.71       49.10      5.13 o
   8   7   2     2032.30     2076.38     26.08 o
   9   7   2       29.74       30.81      4.94 o
  10   7   2      332.09      337.07     13.36 o
  11   7   2       47.68       52.59      8.76 o
  12   7   2      143.67      151.26     11.29 o
  13   7   2       51.00       58.53      4.88 o
 -13   8   2       45.45       55.03      4.42 o
 -12   8   2      101.26      109.75      6.11 o
 -11   8   2       85.36       92.65      5.68 o
 -10   8   2      306.73      309.68     13.21 o
  -9   8   2        1.08        1.76      7.58 o
  -8   8   2       55.87       48.91      5.27 o
  -7   8   2       23.17       24.80      3.91 o
  -6   8   2     2038.00     2102.83     29.71 o
  -5   8   2      198.74      214.30      8.87 o
  -4   8   2      101.94       86.99      5.24 o
  -3   8   2     3095.51     3228.28     86.42 o
  -2   8   2     2861.00     2821.65     23.11 o
  -1   8   2      324.58      350.64     11.84 o
   0   8   2     1440.62     1459.83     28.36 o
   1   8   2     2701.66     2690.30     20.22 o
   2   8   2     2252.40     2251.44     20.60 o
   3   8   2      207.91      188.98      6.78 o
   4   8   2     1782.18     2044.25     24.39 o
   5   8   2     1938.48     1907.59     25.89 o
   6   8   2      881.54      905.03     36.28 o
   7   8   2      133.72      158.61      7.51 o
   8   8   2       94.43       93.34      5.20 o
   9   8   2      121.59      133.97      8.81 o
  10   8   2        3.24        2.89      2.83 o
  11   8   2      110.24      119.21      8.26 o
  12   8   2       47.36       53.36      6.60 o
  13   8   2        6.19        4.18      1.74 o
 -12   9   2       41.09       52.99      6.63 o
 -11   9   2       45.27       43.07      4.90 o
 -10   9   2      131.43      120.96      7.96 o
  -9   9   2      221.87      240.93     16.28 o
  -8   9   2      528.29      517.53     22.82 o
  -7   9   2      155.28      156.24      7.35 o
  -6   9   2      594.37      635.72     16.60 o
  -5   9   2      205.63      206.33      8.95 o
  -4   9   2     2065.42     2264.41     26.56 o
  -3   9   2      180.28      211.77      8.86 o
  -2   9   2      199.16      275.21      7.66 o
  -1   9   2     7312.98     7885.74     37.13 o
   0   9   2      628.36      717.88     10.93 o
   1   9   2      160.95      195.83      5.91 o
   2   9   2     6493.46     7188.55    129.83 o
   3   9   2       38.89       37.30      4.41 o
   4   9   2        0.97        7.85      2.04 o
   5   9   2     1469.43     1635.33     27.32 o
   6   9   2      989.70     1067.64     21.53 o
   7   9   2     1255.23     1315.19     20.31 o
   8   9   2       80.26       88.34      7.17 o
   9   9   2      456.10      480.07     16.53 o
  10   9   2       29.72       29.17      7.32 o
  11   9   2      725.64      741.43     19.27 o
  12   9   2      101.52      127.50      6.39 o
 -12  10   2       92.21      119.67      8.67 o
 -11  10   2      306.76      332.66     17.60 o
 -10  10   2      611.22      660.86     28.14 o
  -8  10   2      387.99      409.22     14.99 o
  -7  10   2      345.44      330.89     17.20 o
  -6  10   2      349.22      320.22     18.88 o
  -5  10   2       48.68       56.57      8.02 o
  -4  10   2     1792.95     1898.96     40.12 o
  -3  10   2     1807.93     1791.55     36.71 o
  -2  10   2      574.64      497.86     18.65 o
  -1  10   2      727.34      859.24     23.55 o
   0  10   2      141.02      163.68     10.45 o
   1  10   2      137.75      111.59      9.30 o
   2  10   2     1115.91     1127.91     29.09 o
   3  10   2      341.58      294.66      9.10 o
   4  10   2        2.36        8.77      2.70 o
   5  10   2      777.33      811.91     17.83 o
   6  10   2      925.06      951.96     31.87 o
   7  10   2      290.87      335.73     12.80 o
   8  10   2       12.99       11.72      3.59 o
   9  10   2     1212.45     1261.91     51.94 o
  10  10   2        2.60        3.79      4.24 o
  11  10   2        0.92        5.64      6.58 o
  12  10   2      214.01      180.46      6.61 o
 -12  11   2        3.02        3.45      2.14 o
 -11  11   2      101.45       90.93      9.15 o
 -10  11   2       37.36       32.32      6.97 o
  -9  11   2        4.71        9.18      4.29 o
  -8  11   2     2157.64     2264.23     35.45 o
  -7  11   2        4.30        6.76      3.25 o
  -6  11   2      369.75      358.94     11.22 o
  -5  11   2      614.12      667.48     26.23 o
  -4  11   2      306.07      319.53     17.30 o
  -3  11   2      534.16      602.63     22.52 o
  -2  11   2      254.32      246.01     13.84 o
  -1  11   2        3.16        2.07      2.86 o
   0  11   2      120.93      134.10      9.91 o
   1  11   2       12.48       15.91      4.69 o
   2  11   2       86.25       96.80      9.35 o
   3  11   2      877.79      998.76     29.73 o
   4  11   2      695.91      706.38     26.04 o
   5  11   2        7.55        9.00      4.52 o
   6  11   2      979.27      975.47     19.35 o
   7  11   2      974.48      989.40     27.61 o
   8  11   2      538.74      560.03     27.89 o
   9  11   2       20.03       13.93      6.07 o
  10  11   2       63.78       61.96      9.50 o
  11  11   2       37.30       42.27      4.78 o
  12  11   2        0.03       -0.04      1.55 o
 -12  12   2       31.51       22.04      3.11 o
 -11  12   2      980.62      998.64     26.38 o
 -10  12   2      467.35      478.29     21.76 o
  -9  12   2       43.07       49.05      5.57 o
  -8  12   2      334.58      354.74     14.27 o
  -7  12   2     2680.22     2715.80     38.69 o
  -6  12   2      262.05      239.19      9.49 o
  -5  12   2      106.58      109.70     11.22 o
  -4  12   2      184.47      215.62     14.79 o
  -3  12   2      752.07      722.47     25.51 o
  -2  12   2       44.99       31.76      5.68 o
  -1  12   2      683.20      661.93     22.93 o
   0  12   2      246.55      229.43      9.82 o
   1  12   2      235.79      209.57     13.78 o
   2  12   2      539.43      516.47     21.60 o
   3  12   2      208.57      207.14     14.26 o
   4  12   2      125.66      133.24     11.90 o
   5  12   2       55.07       58.01      6.00 o
   6  12   2     1055.66     1067.79     20.66 o
   7  12   2      837.18      835.82     23.72 o
   8  12   2      238.93      232.36     18.38 o
   9  12   2      153.71      164.66     15.15 o
  10  12   2     1057.07     1156.47     35.58 o
  11  12   2       28.33       34.53      5.08 o
  12  12   2       68.15       74.08      5.22 o
 -11  13   2       61.92       68.99      6.65 o
 -10  13   2        6.38        3.08      2.17 o
  -9  13   2       50.05       56.05      6.76 o
  -8  13   2       45.43       49.57      4.88 o
  -7  13   2      124.80      125.70      7.21 o
  -6  13   2        0.10        1.54      1.80 o
  -5  13   2      224.16      219.56      8.98 o
  -4  13   2        2.81        3.91      3.45 o
  -3  13   2      182.50      198.75     14.22 o
  -2  13   2      572.69      627.49     23.89 o
  -1  13   2      509.41      436.72     19.48 o
   0  13   2        9.46       10.60      4.11 o
   1  13   2        2.09        1.84      3.39 o
   2  13   2      720.74      724.41     26.62 o
   3  13   2       63.48       78.51      9.17 o
   4  13   2       35.25       32.58      6.73 o
   5  13   2        7.55        6.06      2.25 o
   6  13   2       38.92       36.25      4.23 o
   7  13   2       27.98       23.11      5.76 o
   8  13   2       23.00       30.82      7.53 o
   9  13   2        0.31       -0.64      4.79 o
  10  13   2      103.70      116.03     11.29 o
  11  13   2       65.29       65.27      4.91 o
 -11  14   2     1433.17     1271.50     22.13 o
 -10  14   2      279.51      290.98      9.72 o
  -9  14   2        9.60       14.34      3.14 o
  -8  14   2     1541.56     1632.14     26.50 o
  -7  14   2     1155.91     1150.91     20.76 o
  -6  14   2      163.07      160.84      9.91 o
  -5  14   2      404.75      409.31     12.47 o
  -4  14   2      123.91      118.59      6.64 o
  -3  14   2      472.43      477.06     22.26 o
  -2  14   2       36.91       33.75      6.29 o
  -1  14   2      484.31      463.53     20.64 o
   0  14   2      342.25      387.18     20.10 o
   1  14   2      991.05      969.82     31.65 o
   2  14   2      625.14      644.56     25.87 o
   3  14   2       44.99       29.55      6.55 o
   4  14   2        1.04        7.11      3.12 o
   5  14   2     1294.66     1310.37     24.51 o
   6  14   2      237.96      215.55     12.14 o
   7  14   2      883.71      768.01     34.31 o
   8  14   2      111.06      113.50     12.77 o
   9  14   2       14.86        9.20      5.29 o
  10  14   2      164.69      166.12     12.51 o
  11  14   2      104.78      113.09      8.10 o
 -10  15   2      442.73      453.40     17.40 o
  -9  15   2       75.79       73.76      5.64 o
  -8  15   2      384.90      396.65     11.66 o
  -7  15   2      572.74      584.55     18.53 o
  -6  15   2      240.32      225.62     11.91 o
  -5  15   2       90.91       79.89      9.12 o
  -4  15   2      380.63      344.24     11.36 o
  -3  15   2      309.96      308.01     13.15 o
  -2  15   2      326.06      306.71     12.59 o
  -1  15   2       92.07      104.18      7.52 o
   0  15   2       10.26        5.12      4.11 o
   1  15   2     1574.61     1537.73     41.01 o
   2  15   2        0.19        2.25      3.56 o
   3  15   2       80.45       77.04      5.48 o
   4  15   2        9.38       15.66      3.73 o
   5  15   2        3.80        7.55      3.16 o
   6  15   2      481.13      426.18     16.79 o
   7  15   2      197.67      177.48     14.03 o
   8  15   2       55.88       43.80      8.39 o
   9  15   2      327.86      321.01     18.84 o
  10  15   2       19.21       15.12      4.29 o
  11  15   2      102.50      123.37      7.13 o
 -10  16   2     1114.84      996.91     19.73 o
  -9  16   2       39.54       34.47      5.71 o
  -8  16   2      275.24      287.83     12.17 o
  -7  16   2     1205.89     1298.39     38.74 o
  -6  16   2      402.66      402.35     15.79 o
  -5  16   2        3.99        4.46      2.86 o
  -4  16   2      883.59      904.85     30.28 o
  -3  16   2      388.04      397.26     12.17 o
  -2  16   2     1491.81     1503.66     22.87 o
  -1  16   2        3.86        1.26      5.04 o
   0  16   2       34.90       30.51      4.79 o
   1  16   2      985.22      916.87     24.48 o
   2  16   2      323.14      306.83     13.04 o
   3  16   2      171.40      170.05      8.86 o
   4  16   2       16.84       23.15      6.82 o
   5  16   2      159.07      159.04     10.34 o
   6  16   2       29.10       37.81      5.98 o
   7  16   2       20.82       21.33      4.74 o
   8  16   2       25.85       25.92      6.66 o
   9  16   2      123.94      141.98     11.93 o
  10  16   2      256.64      286.10     13.80 o
  -9  17   2      197.85      232.28     12.32 o
  -8  17   2      370.49      403.95     13.66 o
  -7  17   2      905.30      983.01     32.79 o
  -6  17   2      881.39      846.95     22.49 o
  -5  17   2      533.86      509.95     17.78 o
  -4  17   2      722.54      801.18     22.00 o
  -3  17   2     2355.57     2284.87     38.36 o
  -2  17   2      157.04      160.17      6.93 o
  -1  17   2     3577.44     3431.95     51.68 o
   0  17   2      217.37      205.27      8.83 o
   1  17   2     1384.66     1340.56     22.28 o
   2  17   2     3105.41     3122.75     42.69 o
   3  17   2        3.10       -3.25      4.32 o
   4  17   2       60.34       56.92      6.40 o
   5  17   2      241.34      238.57     12.42 o
   6  17   2       82.90       58.34      6.72 o
   7  17   2       31.73       25.44      6.90 o
   8  17   2       18.26       16.39      5.70 o
   9  17   2       27.26       32.59      6.13 o
  10  17   2      122.00      120.25      7.94 o
  -9  18   2        5.34        2.05      1.33 o
  -8  18   2        5.75        2.48      2.86 o
  -7  18   2      711.78      726.95     26.95 o
  -6  18   2      284.43      264.91     12.46 o
  -5  18   2       45.22       33.50      5.20 o
  -4  18   2     2313.13     2236.62     36.93 o
  -3  18   2     1508.42     1532.77     30.21 o
  -2  18   2       79.59       83.89      7.47 o
  -1  18   2     2938.10     2899.70     40.23 o
   0  18   2     1250.08     1195.19     43.44 o
   1  18   2        8.22       10.64      4.88 o
   2  18   2       96.08       69.06     12.02 o
   3  18   2       11.44       13.05      3.82 o
   4  18   2        0.28        8.28      3.59 o
   5  18   2      112.07       90.83      7.87 o
   6  18   2      200.05      184.66     11.59 o
   7  18   2      157.20      171.91     13.93 o
   8  18   2      315.06      262.40     10.31 o
   9  18   2      173.47      173.33      7.43 o
  -9  19   2      125.95      122.69      6.91 o
  -8  19   2       97.17      115.72      9.21 o
  -7  19   2        2.83        0.70      2.27 o
  -6  19   2      253.07      255.28     11.67 o
  -5  19   2       11.96       16.65      4.16 o
  -4  19   2        5.03        1.97      3.96 o
  -3  19   2       61.98       48.96      6.19 o
  -2  19   2       27.30       27.43      4.80 o
  -1  19   2      358.34      382.45     14.89 o
   0  19   2      435.46      438.50     19.59 o
   1  19   2      364.63      310.96     13.58 o
   2  19   2        8.67       14.47      3.85 o
   3  19   2       23.91       27.84      3.76 o
   4  19   2      437.27      414.42     12.71 o
   5  19   2       30.91       12.39      3.04 o
   6  19   2       31.05       22.77      3.45 o
   7  19   2      108.26       98.21     11.05 o
   8  19   2       47.85       57.59      4.59 o
   9  19   2       68.74       69.79      6.11 o
  -8  20   2      223.10      231.53     11.12 o
  -7  20   2      355.25      399.28     12.28 o
  -6  20   2      533.86      560.46     23.09 o
  -5  20   2      105.87      119.01      8.31 o
  -4  20   2        2.33       -0.13      2.90 o
  -3  20   2      261.04      268.86     14.10 o
  -2  20   2      242.78      253.42     12.29 o
  -1  20   2      391.10      420.95     15.56 o
   0  20   2       92.83       97.73      6.14 o
   1  20   2        2.67        4.61      2.18 o
   2  20   2      264.71      275.93      9.75 o
   3  20   2      262.71      249.32      9.60 o
   4  20   2        7.57        6.26      2.34 o
   5  20   2      117.25      111.31      6.36 o
   6  20   2       96.22      105.61      5.89 o
   7  20   2       54.69       53.56      4.73 o
   8  20   2       58.90       48.72      3.63 o
  -8  21   2        8.44       20.59      3.00 o
  -7  21   2        6.96        8.70      2.18 o
  -6  21   2        3.79       10.31      2.83 o
  -5  21   2       85.22       80.65      6.40 o
  -4  21   2      102.14       95.51      7.29 o
  -3  21   2        0.10       -0.34      2.90 o
  -2  21   2      478.13      476.74     16.22 o
  -1  21   2      346.27      353.14     13.93 o
   0  21   2       22.76       19.33      3.05 o
   1  21   2       49.62       47.65      4.89 o
   2  21   2      211.76      194.86      7.92 o
   3  21   2       69.83       55.25      4.48 o
   4  21   2       94.75       96.16      5.68 o
   5  21   2       26.14       21.26      3.88 o
   6  21   2      435.53      433.43     12.46 o
   7  21   2       37.81       44.37      3.88 o
   8  21   2       24.44       29.33      3.52 o
  -7  22   2       45.39       45.08      4.67 o
  -6  22   2      238.98      243.28      8.85 o
  -5  22   2        4.66        5.95      3.01 o
  -4  22   2        8.52        8.09      3.71 o
  -3  22   2      640.08      649.61     20.29 o
  -2  22   2      340.03      368.85     17.27 o
  -1  22   2       97.11      102.79      7.45 o
   0  22   2      227.73      238.91      8.53 o
   1  22   2     1349.90     1405.70     25.85 o
   2  22   2      414.51      424.06     14.27 o
   3  22   2      101.11       89.43      7.05 o
   4  22   2       41.81       36.92      3.51 o
   5  22   2      463.24      472.10     10.38 o
   6  22   2      110.18      103.37      5.35 o
   7  22   2       98.08       71.21      5.32 o
  -6  23   2      108.34      128.05      5.41 o
  -5  23   2       96.26      100.83      8.24 o
  -4  23   2       40.74       48.10      6.49 o
  -3  23   2        5.43        5.26      2.60 o
  -2  23   2       35.48       35.01      4.36 o
  -1  23   2       14.69       13.86      3.21 o
   0  23   2        3.24        1.70      2.29 o
   1  23   2       70.80       63.13      4.07 o
   2  23   2       62.61       74.77      5.75 o
   3  23   2        1.58       -1.93      2.12 o
   4  23   2        0.19        1.74      1.82 o
   5  23   2       24.02       17.68      3.92 o
   6  23   2       46.09       44.93      4.02 o
  -5  24   2        5.49        3.99      1.58 o
  -4  24   2      143.48      145.06      7.30 o
  -3  24   2       22.91       23.55      4.65 o
  -2  24   2      276.83      268.93      9.51 o
  -1  24   2      270.32      322.49     10.45 o
   0  24   2       34.11       39.20      5.70 o
   1  24   2      190.97      187.51     12.36 o
   2  24   2      139.63      149.24     10.04 o
   3  24   2      254.43      246.49     16.44 o
   4  24   2       54.10       66.59      5.99 o
  -4  25   2       94.19       91.29      5.73 o
  -3  25   2       38.17       42.95      3.23 o
  -2  25   2        3.14        3.88      2.28 o
  -1  25   2      125.89      124.04      8.90 o
   0  25   2      326.74      337.09     14.40 o
   1  25   2       37.64       35.27      5.14 o
   2  25   2       59.44       63.68      6.01 o
   3  25   2       29.28       25.69      3.55 o
  -1  26   2       31.39       47.69      4.37 o
   0  26   2        0.50        0.79      1.89 o
   1  26   2        3.86        2.82      1.73 o
 -13   1   3        0.92        2.15      2.11 o
 -12   1   3      240.85      255.12      8.73 o
 -11   1   3        1.65        2.15      2.12 o
 -10   1   3      399.76      381.23     11.23 o
  -9   1   3      301.30      298.88     11.71 o
  -8   1   3       31.97       33.78      3.52 o
  -7   1   3      422.81      383.68     12.57 o
  -6   1   3        1.06        5.22      2.15 o
  -5   1   3     2301.98     2344.98     36.87 o
  -4   1   3      664.48      590.46      8.64 o
  -3   1   3      647.63      579.73      6.86 o
  -2   1   3     1083.75     1097.58      8.77 o
  -1   1   3      641.43      593.10     15.40 o
   0   1   3    15124.30    14134.60     94.81 o
   1   1   3      948.81      977.84     10.35 o
   2   1   3     2239.00     2258.27     18.69 o
   3   1   3      689.02      645.94      8.88 o
   4   1   3      466.60      395.54      7.67 o
   5   1   3     1118.66     1084.94     23.80 o
   6   1   3      853.49      922.45     18.62 o
   7   1   3       68.41       73.85     10.73 o
   8   1   3       21.99       11.91      1.83 o
   9   1   3      311.73      294.51     13.31 o
  10   1   3      530.19      522.23     15.15 o
  11   1   3      568.33      571.81     19.21 o
  12   1   3      171.63      172.02      9.19 o
  13   1   3      524.44      516.16     10.99 o
 -13   2   3        0.45        5.35      2.48 o
 -12   2   3        2.27        1.32      1.90 o
 -11   2   3      140.25      118.79      7.29 o
 -10   2   3        9.85        3.49      3.06 o
  -9   2   3      111.67      103.26      6.93 o
  -8   2   3      187.64      170.01      6.21 o
  -7   2   3       55.64       53.78      7.48 o
  -6   2   3     1072.93     1201.94     29.84 o
  -5   2   3      312.86      315.66     14.08 o
  -4   2   3        1.34        6.48      4.73 o
  -3   2   3      932.58      963.90     10.37 o
  -2   2   3      142.90      139.16      3.44 o
  -1   2   3      302.78      359.69      9.44 o
   0   2   3    11859.91    11336.35     91.25 o
   1   2   3     1112.89     1057.29      8.24 o
   2   2   3       39.99       32.77      1.80 o
   3   2   3        0.91        0.08      0.87 o
   4   2   3       75.26       87.16      5.57 o
   5   2   3     3222.41     3570.96     33.19 o
   6   2   3     1458.43     1660.65     24.92 o
   7   2   3       14.61       19.91      3.42 o
   8   2   3      667.25      723.69     11.33 o
   9   2   3      135.03      149.24      6.98 o
  10   2   3      202.53      176.36      9.11 o
  11   2   3       85.57       73.09     10.58 o
  12   2   3      204.67      209.60     14.11 o
  13   2   3       10.54       12.84      2.03 o
 -12   3   3      162.10      179.85      7.38 o
 -11   3   3      636.18      662.20     16.38 o
 -10   3   3      139.20      132.12      8.18 o
  -9   3   3      640.55      632.22     38.49 o
  -8   3   3      534.28      564.93     12.45 o
  -7   3   3     1328.41     1278.56     34.14 o
  -6   3   3      901.45      878.57     26.27 o
  -5   3   3     2751.86     2718.59     42.31 o
  -4   3   3     3452.20     3281.21     65.07 o
  -3   3   3      579.14      508.38     14.94 o
  -2   3   3       31.93       34.51      5.89 o
  -1   3   3     1710.68     1578.59     31.65 o
   0   3   3     2215.91     2311.67     21.31 o
   1   3   3     8718.61     8504.68     39.46 o
   2   3   3       13.33       22.61      4.22 o
   3   3   3      666.81      694.33     12.20 o
   4   3   3      502.50      547.14      9.23 o
   5   3   3      114.67       91.08      5.49 o
   6   3   3       57.34       50.43      4.72 o
   7   3   3       62.21       54.23      5.15 o
   8   3   3      416.57      397.12      9.42 o
   9   3   3      545.75      534.38     13.32 o
  10   3   3      405.00      399.31     13.23 o
  11   3   3      183.38      167.19     10.70 o
  12   3   3      150.03      171.46     12.72 o
  13   3   3      353.10      384.93     13.80 o
 -13   4   3      137.67      134.88      6.87 o
 -12   4   3      109.87      102.55      6.45 o
 -11   4   3      324.91      353.97     11.94 o
 -10   4   3      161.05      163.86      8.91 o
  -9   4   3       63.76       70.97      7.66 o
  -8   4   3      375.95      407.71     13.04 o
  -7   4   3      653.49      638.58     24.76 o
  -6   4   3      888.83      870.46     27.01 o
  -5   4   3      242.16      253.71      8.97 o
  -4   4   3        0.11        0.64      1.42 o
  -3   4   3      646.85      695.18     18.56 o
  -2   4   3      134.09      147.17      3.59 o
  -1   4   3      107.66      102.08      6.35 o
   0   4   3      601.72      607.44     14.69 o
   1   4   3      541.45      540.67     14.98 o
   2   4   3       71.63       83.77      6.35 o
   3   4   3       12.91       20.90      2.22 o
   4   4   3       27.15       31.84      2.80 o
   5   4   3       67.75       73.86      4.98 o
   6   4   3       53.71       41.09      6.39 o
   7   4   3      414.20      411.85     20.36 o
   8   4   3      482.03      507.03     10.67 o
   9   4   3      125.13      116.68      7.41 o
  10   4   3       35.77       43.67      5.01 o
  11   4   3       44.53       41.54      8.54 o
  12   4   3       39.10       28.84      7.82 o
  13   4   3       18.31       19.23      3.52 o
 -13   5   3      291.73      295.16      9.93 o
 -12   5   3      318.26      343.77      9.47 o
 -11   5   3      145.82      138.72      7.45 o
 -10   5   3       31.80       29.98      4.41 o
  -9   5   3      435.94      482.02     32.92 o
  -8   5   3      360.14      355.64     12.11 o
  -7   5   3       77.03       59.41      8.25 o
  -6   5   3      118.01      114.87      6.80 o
  -5   5   3     2720.60     2730.41     60.08 o
  -4   5   3       34.05       24.16      4.64 o
  -3   5   3      556.02      501.27     15.41 o
  -2   5   3      949.68      935.23     21.00 o
  -1   5   3      332.28      337.65     12.09 o
   0   5   3      639.31      602.03     15.77 o
   1   5   3     2181.60     2102.98     31.34 o
   2   5   3       33.06       21.64      3.50 o
   3   5   3      964.23      916.59     23.01 o
   4   5   3     1909.74     1848.28     34.75 o
   5   5   3     1076.99     1069.84     28.75 o
   6   5   3      577.28      639.09     24.05 o
   7   5   3       83.44       82.56      9.64 o
   8   5   3      375.66      401.12     11.02 o
   9   5   3     1905.29     1989.35     28.92 o
  10   5   3        1.14       -1.58      2.65 o
  11   5   3        1.21        2.39      4.69 o
  12   5   3      119.13      126.76      9.85 o
  13   5   3       82.14       91.51      4.38 o
 -12   6   3      152.51      147.11      7.36 o
 -11   6   3        0.58        1.94      2.30 o
 -10   6   3       22.95       29.46      4.20 o
  -9   6   3      243.42      224.33     12.46 o
  -8   6   3       33.86       30.56      4.00 o
  -7   6   3      154.11      163.69     13.44 o
  -6   6   3      367.96      372.38     12.14 o
  -5   6   3        9.54       12.90      2.86 o
  -4   6   3       93.29       65.31      4.31 o
  -3   6   3      920.93      931.08     23.70 o
  -2   6   3      118.42      141.98      8.85 o
  -1   6   3      266.63      259.37     11.38 o
   0   6   3      531.57      531.52     15.78 o
   1   6   3     1228.18     1381.68     27.00 o
   2   6   3       48.05       65.82      6.53 o
   3   6   3     1076.57     1194.86     14.96 o
   4   6   3       15.97       14.83      2.30 o
   5   6   3       32.73       48.21      6.71 o
   6   6   3        6.11       20.09      5.24 o
   7   6   3       55.72       61.25      3.78 o
   8   6   3     1772.46     1808.32     23.29 o
   9   6   3      497.90      504.72     14.71 o
  10   6   3       44.98       43.50      4.81 o
  11   6   3      201.85      203.76     15.65 o
  12   6   3       39.75       39.93      6.31 o
  13   6   3        3.39        5.06      2.01 o
 -12   7   3      220.12      251.30      8.86 o
 -11   7   3      381.09      369.04     11.03 o
 -10   7   3       65.37       62.67      5.44 o
  -9   7   3      116.33       94.35      6.84 o
  -8   7   3     4886.29     4886.53     65.15 o
  -7   7   3      210.63      210.35     11.13 o
  -6   7   3      407.72      347.47     18.72 o
  -5   7   3     2076.65     2158.01     43.48 o
  -4   7   3     3877.87     3947.10     54.63 o
  -3   7   3      213.23      155.29     10.37 o
  -2   7   3      155.10      205.94     11.16 o
  -1   7   3     1714.04     1736.55     30.69 o
   0   7   3     1752.46     1656.98     29.37 o
   1   7   3      112.61       58.16      6.39 o
   2   7   3      194.64      193.61     11.41 o
   3   7   3      232.85      251.96     13.37 o
   4   7   3      113.97       88.94      8.62 o
   5   7   3      503.08      518.69     21.30 o
   6   7   3       17.98       16.46      4.79 o
   7   7   3        1.36        1.82      1.88 o
   8   7   3       80.94       77.12      6.05 o
   9   7   3       84.14       80.21      8.06 o
  10   7   3      130.02      117.83     14.20 o
  11   7   3      162.47      173.18     14.54 o
  12   7   3      135.42      147.93     10.63 o
 -12   8   3        2.04        1.64      1.85 o
 -11   8   3       86.67       77.88      6.21 o
 -10   8   3      568.77      595.00     14.93 o
  -9   8   3       20.51       22.97      3.80 o
  -8   8   3      654.27      623.43     19.27 o
  -7   8   3      656.58      656.95     19.46 o
  -6   8   3      149.43      152.81     13.00 o
  -5   8   3     1239.13     1239.87     34.28 o
  -4   8   3     1632.40     1791.48     38.14 o
  -3   8   3      233.40      235.30     13.19 o
  -2   8   3     1316.86     1378.30     29.92 o
  -1   8   3     2265.58     2496.24     39.05 o
   0   8   3      539.99      580.95     18.60 o
   1   8   3      766.95      893.81     24.41 o
   2   8   3     2754.18     3081.17     46.43 o
   3   8   3      744.20      856.23     25.57 o
   4   8   3     2252.83     2561.19     46.18 o
   5   8   3       59.10       70.81      8.57 o
   6   8   3       17.71       21.19      5.53 o
   7   8   3      635.63      660.69     15.51 o
   8   8   3      385.64      391.87     15.05 o
   9   8   3      149.16      153.40     16.35 o
  10   8   3      269.00      292.46     12.32 o
  11   8   3      127.48      126.44     12.04 o
  12   8   3      118.51      135.21      9.75 o
 -12   9   3      231.88      287.07     12.97 o
 -11   9   3      190.95      214.69     14.46 o
 -10   9   3        0.03       -4.70      4.89 o
  -9   9   3      239.22      247.05     14.99 o
  -8   9   3      840.61      850.37     23.12 o
  -7   9   3      556.31      537.62     28.48 o
  -6   9   3       34.54       31.07      7.15 o
  -5   9   3       13.84       12.17      4.43 o
  -4   9   3       29.13       23.24      5.38 o
  -3   9   3      151.68      111.28      9.74 o
  -2   9   3      596.38      623.34     21.32 o
  -1   9   3     2095.83     2227.40     38.69 o
   0   9   3      953.70      854.82     23.64 o
   1   9   3       33.74       50.59      6.74 o
   2   9   3     1295.49     1419.85     33.31 o
   3   9   3       79.24      131.66     10.88 o
   4   9   3      170.37      159.82     12.38 o
   5   9   3      710.54      589.33     24.17 o
   6   9   3        3.37       -1.17      2.14 o
   7   9   3      763.88      814.97     17.37 o
   8   9   3     1889.63     1881.46     32.37 o
   9   9   3       47.79       68.51     11.84 o
  10   9   3      768.43      804.37     19.54 o
  11   9   3      238.41      246.21     15.58 o
  12   9   3       11.76       11.76      3.41 o
 -12  10   3        0.88        1.74      2.25 o
 -11  10   3      426.32      407.79     18.59 o
 -10  10   3      152.56      163.33     14.04 o
  -9  10   3       17.90       23.32      7.08 o
  -8  10   3       17.40       15.49      6.48 o
  -7  10   3      155.40      178.22      8.27 o
  -6  10   3      312.66      308.28     15.61 o
  -5  10   3      247.26      250.29     16.28 o
  -4  10   3        6.06        3.10      2.99 o
  -3  10   3     1097.92     1163.76     31.45 o
  -2  10   3        0.30        1.47      2.56 o
  -1  10   3      150.54      114.60      9.59 o
   0  10   3      178.64      163.88     11.04 o
   1  10   3      149.31      161.65     11.71 o
   2  10   3      223.72      241.62     14.64 o
   3  10   3       43.69       58.62      7.93 o
   4  10   3      238.13      225.71     14.99 o
   5  10   3      252.53      265.89     16.88 o
   6  10   3      120.28      107.16      5.60 o
   7  10   3     2230.56     2285.86     45.92 o
   8  10   3      946.18     1018.23     23.91 o
   9  10   3      332.01      336.18     13.39 o
  10  10   3        9.69        8.93      3.14 o
  11  10   3      182.77      197.00     13.57 o
  12  10   3       33.75       27.15      4.17 o
 -12  11   3        2.34        2.87      1.79 o
 -11  11   3        8.09        4.77      3.27 o
 -10  11   3       27.47       22.30      6.18 o
  -9  11   3      160.95      150.32     14.12 o
  -8  11   3       11.35       17.94      6.49 o
  -7  11   3     1375.47     1331.37     27.23 o
  -6  11   3       47.36       42.38      4.22 o
  -5  11   3      266.69      245.29     16.64 o
  -4  11   3     1169.47     1082.73     33.19 o
  -3  11   3     3514.66     3508.75     57.27 o
  -2  11   3      100.11       78.11      8.57 o
  -1  11   3        3.15        4.52      3.19 o
   0  11   3      932.60      929.09     27.02 o
   1  11   3     1343.82     1358.05     34.66 o
   2  11   3     1041.59     1003.54     30.60 o
   3  11   3      964.63     1084.72     32.67 o
   4  11   3       14.43       22.92      5.43 o
   5  11   3      143.29      102.91      7.95 o
   6  11   3       46.24       41.91      3.82 o
   7  11   3      750.43      757.26     20.32 o
   8  11   3      130.69      140.49      9.00 o
   9  11   3      242.61      248.68     11.13 o
  10  11   3        8.45        3.99      2.13 o
  11  11   3       39.81       41.38      6.64 o
  12  11   3      115.75      126.31      7.16 o
 -11  12   3      305.99      314.70     13.90 o
 -10  12   3        5.85        6.34      3.65 o
  -9  12   3       18.39       17.67      5.81 o
  -8  12   3      189.00      210.00     11.59 o
  -7  12   3      404.47      368.86     11.67 o
  -6  12   3      247.01      251.98     13.61 o
  -5  12   3      112.81      124.75      6.66 o
  -4  12   3       21.80       24.19      6.10 o
  -3  12   3      105.17      104.30     10.65 o
  -2  12   3       10.11        8.65      3.69 o
  -1  12   3        3.95        3.88      3.79 o
   0  12   3      141.77      152.96     12.50 o
   1  12   3      773.64      747.90     27.11 o
   2  12   3      437.87      413.36     20.58 o
   3  12   3      232.49      200.06     14.82 o
   4  12   3      145.50      171.03     13.98 o
   5  12   3        0.03        5.60      2.10 o
   6  12   3        1.80        3.16      3.17 o
   7  12   3      370.41      372.43     14.12 o
   8  12   3      326.05      340.53     13.13 o
   9  12   3       72.84       69.01      6.94 o
  10  12   3       57.62       44.26      7.41 o
  11  12   3        1.68       -2.94      2.94 o
 -11  13   3       11.53       16.44      3.36 o
 -10  13   3        0.09        2.46      3.33 o
  -9  13   3       58.69       62.85      8.61 o
  -8  13   3        3.16        1.36      2.71 o
  -7  13   3      476.11      497.39     13.52 o
  -6  13   3        7.69       10.24      4.44 o
  -5  13   3       10.32        7.30      2.68 o
  -4  13   3      708.18      772.15     30.72 o
  -3  13   3      333.21      329.20     19.01 o
  -2  13   3        1.00        6.24      3.93 o
  -1  13   3     1536.74     1518.59     38.00 o
   0  13   3      153.84      156.62     13.18 o
   1  13   3      566.14      520.49     23.62 o
   2  13   3       63.70       87.96     10.20 o
   3  13   3       75.81       79.46      9.97 o
   4  13   3     1687.34     1467.77     27.93 o
   5  13   3      378.80      366.20     17.45 o
   6  13   3     1825.78     1739.97     33.61 o
   7  13   3       37.83       41.51      9.08 o
   8  13   3      314.47      308.41     20.83 o
   9  13   3     1474.14     1543.31     43.46 o
  10  13   3       46.20       48.99      7.64 o
  11  13   3       70.43       64.46      6.40 o
 -10  14   3       56.90       55.14      6.50 o
  -9  14   3       50.97       54.44      4.86 o
  -8  14   3        1.55        1.68      4.33 o
  -7  14   3      282.55      281.65     10.11 o
  -6  14   3      948.39      970.52     23.26 o
  -5  14   3        0.38        0.97      8.78 o
  -4  14   3      124.91      117.77      6.77 o
  -3  14   3       43.95       48.85      4.32 o
  -2  14   3      303.98      308.10     18.36 o
  -1  14   3      257.90      261.85     16.37 o
   0  14   3      204.98      178.37     14.33 o
   1  14   3      800.56      868.37     31.49 o
   2  14   3       26.84       32.05      6.92 o
   3  14   3      198.02      188.08     14.05 o
   4  14   3      395.98      346.88     14.35 o
   5  14   3        1.22        7.72      2.96 o
   6  14   3       52.25       61.16      6.80 o
   7  14   3        0.07       -0.51      4.20 o
   8  14   3       47.81       36.38      8.21 o
   9  14   3       18.55       16.47      5.82 o
  10  14   3        0.71       -0.56      3.04 o
  11  14   3      201.98      219.47     10.01 o
 -10  15   3        0.74       -0.17      1.63 o
  -9  15   3      256.15      259.88      9.30 o
  -8  15   3        7.56       10.18      2.99 o
  -7  15   3      565.20      570.48     25.87 o
  -6  15   3       46.74       36.32      5.13 o
  -5  15   3      463.37      470.17     16.36 o
  -4  15   3      610.70      607.03     18.36 o
  -3  15   3      996.66     1052.00     20.17 o
  -2  15   3       34.57       25.49      4.11 o
  -1  15   3       53.55       64.61      5.12 o
   0  15   3      214.17      211.58     11.03 o
   1  15   3     2720.07     2931.10     40.32 o
   2  15   3       26.22       41.74      7.78 o
   3  15   3       69.65       70.07      5.79 o
   4  15   3     1538.12     1390.67     44.57 o
   5  15   3      220.30      206.61     11.60 o
   6  15   3        0.65       -0.05      2.51 o
   7  15   3      150.46      138.59     14.19 o
   8  15   3      381.33      427.12     22.92 o
   9  15   3      181.10      194.63     14.44 o
  10  15   3        0.47        5.57      3.09 o
 -10  16   3      148.82      132.23      8.08 o
  -9  16   3        5.46        3.48      3.04 o
  -8  16   3      245.76      256.24     14.92 o
  -7  16   3       65.26       75.57      6.53 o
  -6  16   3      440.13      408.71     15.22 o
  -5  16   3      283.34      258.46     12.48 o
  -4  16   3      423.57      394.49     15.17 o
  -3  16   3        0.17       -0.89      2.98 o
  -2  16   3      171.43      176.51      7.30 o
  -1  16   3     1213.75     1172.64     26.81 o
   0  16   3      530.79      555.62     18.25 o
   1  16   3        7.00        1.70      2.89 o
   2  16   3      641.83      635.92     28.27 o
   3  16   3      109.55      103.81     21.99 o
   4  16   3       18.18       15.34      5.52 o
   5  16   3      441.69      379.47     15.36 o
   6  16   3        1.48        0.77      4.56 o
   7  16   3      383.88      332.61     20.35 o
   8  16   3      103.04       97.19     10.96 o
   9  16   3       68.63       57.89      7.73 o
  10  16   3        0.88       -0.44      2.42 o
  -9  17   3      266.93      305.46      8.90 o
  -8  17   3       57.54       61.33      7.33 o
  -7  17   3      109.63       93.56      9.63 o
  -6  17   3        6.64        5.23      4.80 o
  -5  17   3       26.61       20.38      5.48 o
  -4  17   3       37.35       25.58      3.82 o
  -3  17   3      474.17      542.24     14.50 o
  -2  17   3      101.65       95.83      6.19 o
  -1  17   3      511.35      465.34     23.55 o
   0  17   3     3575.08     3581.52     64.46 o
   1  17   3      553.56      616.54     27.17 o
   2  17   3     1811.40     1681.04     45.31 o
   3  17   3      189.43      200.05     15.24 o
   4  17   3      300.69      281.28     12.84 o
   5  17   3      668.04      653.84     19.63 o
   6  17   3      501.32      448.30     16.23 o
   7  17   3      276.68      259.22     17.27 o
   8  17   3      780.36      805.07     27.80 o
   9  17   3      410.54      408.66     17.13 o
  10  17   3        8.87        3.74      2.12 o
  -9  18   3       33.74       27.36      3.61 o
  -8  18   3      149.58      154.71      8.16 o
  -7  18   3      181.51      166.81      8.51 o
  -6  18   3        0.22       -0.48      1.89 o
  -5  18   3       21.39       17.05      3.18 o
  -4  18   3      249.18      262.55     10.09 o
  -3  18   3       11.49        8.04      2.36 o
  -2  18   3        1.96        2.52      3.25 o
  -1  18   3      159.25      161.55     14.53 o
   0  18   3      301.89      296.26     19.25 o
   1  18   3       85.28       52.43      8.84 o
   2  18   3        1.81       15.93      3.93 o
   3  18   3        5.77        5.74      4.19 o
   4  18   3     1042.76      930.39     18.74 o
   5  18   3       63.53       58.65      6.27 o
   6  18   3       74.56       61.39      6.09 o
   7  18   3      358.50      325.98     17.92 o
   8  18   3      154.88      130.46      7.17 o
   9  18   3      267.18      264.86      7.95 o
  -8  19   3       78.24       89.56     11.15 o
  -7  19   3        9.65        7.34      2.44 o
  -6  19   3      133.08      110.73      8.77 o
  -5  19   3       58.21       59.27      4.78 o
  -4  19   3       71.40       59.64      5.00 o
  -3  19   3      500.50      469.36     16.64 o
  -2  19   3      973.17      899.97     22.84 o
  -1  19   3      121.28      141.43      9.35 o
   0  19   3       47.89       38.18      7.95 o
   1  19   3     1805.06     1670.08     45.30 o
   2  19   3      492.41      459.36     15.91 o
   3  19   3      397.41      421.59     15.41 o
   4  19   3       68.40       68.97      5.28 o
   5  19   3     2101.94     1936.07     25.57 o
   6  19   3        4.97        1.20      2.72 o
   7  19   3       33.09       23.72      3.66 o
   8  19   3      218.52      206.16     13.60 o
  -8  20   3       86.19       80.48      5.60 o
  -7  20   3        4.18        2.58      2.65 o
  -6  20   3       97.30      125.34     10.10 o
  -5  20   3       44.24       44.75      5.00 o
  -4  20   3       85.37       74.88      6.68 o
  -3  20   3        5.47        1.91      2.96 o
  -2  20   3       17.40       14.12      3.85 o
  -1  20   3       21.12       21.86      4.19 o
   0  20   3      309.41      314.28     13.32 o
   1  20   3       25.10       17.35      5.57 o
   2  20   3       58.21       71.00     10.13 o
   3  20   3      228.00      215.52     19.62 o
   4  20   3       21.79       16.11      2.78 o
   5  20   3       74.39       67.36      4.84 o
   6  20   3       11.81       14.13      3.10 o
   7  20   3       54.22       39.93      3.82 o
   8  20   3       61.61       67.80      3.80 o
  -7  21   3      380.04      424.72     14.21 o
  -6  21   3      158.99      150.28      9.79 o
  -5  21   3      126.68      135.05      7.61 o
  -4  21   3      313.02      333.01     12.53 o
  -3  21   3      417.80      450.54     15.09 o
  -2  21   3      101.77       84.45      6.99 o
  -1  21   3      183.03      186.70     10.16 o
   0  21   3      466.91      474.48     15.68 o
   1  21   3     1306.99     1331.09     27.39 o
   2  21   3        2.13        2.03      2.48 o
   3  21   3      304.88      275.93      8.66 o
   4  21   3      902.50      855.27     19.59 o
   5  21   3      289.02      300.88     10.50 o
   6  21   3       84.50       76.53      4.95 o
   7  21   3        5.09        1.43      2.94 o
  -6  22   3        0.76        0.44      1.08 o
  -5  22   3       10.02       10.87      3.54 o
  -4  22   3        2.50        7.47      5.04 o
  -3  22   3        4.10        1.77      2.19 o
  -2  22   3      223.12      238.91     10.67 o
  -1  22   3        8.02        8.62      3.00 o
   0  22   3       55.79       39.50      4.71 o
   1  22   3       58.24       60.72      5.49 o
   2  22   3        0.30        1.01      1.93 o
   3  22   3       47.32       43.52      6.91 o
   4  22   3      321.09      327.82     10.51 o
   5  22   3      123.81      117.96      9.05 o
   6  22   3       39.04       30.02      4.10 o
  -5  23   3      130.70      135.72      5.78 o
  -4  23   3      724.01      811.12     15.73 o
  -3  23   3      253.62      244.71      9.41 o
  -2  23   3        0.23        0.65      2.48 o
  -1  23   3       47.54       52.03      4.88 o
   0  23   3      348.88      361.17     11.83 o
   1  23   3      466.29      493.97     24.04 o
   2  23   3        5.02        4.42      1.98 o
   3  23   3       80.55       86.01      8.33 o
   4  23   3      363.24      358.98     15.04 o
   5  23   3      106.61      115.58      7.50 o
  -4  24   3       84.23       95.86      6.44 o
  -3  24   3       24.08       28.39      3.04 o
  -2  24   3      341.03      370.08     10.46 o
  -1  24   3       28.25       28.99      3.52 o
   0  24   3       69.92       82.86     11.34 o
   1  24   3      200.08      206.04     11.44 o
   2  24   3        0.17        1.20      2.76 o
   3  24   3        1.49        3.13      2.58 o
   4  24   3        8.58       13.33      2.89 o
  -2  25   3      769.03      869.72     19.21 o
  -1  25   3      354.15      353.09     33.56 o
   0  25   3      302.87      341.04     13.20 o
   1  25   3     1422.61     1593.19     27.71 o
   2  25   3        7.44        9.22      2.69 o
   3  25   3       36.20       37.55      3.81 o
 -13   0   4      469.96      438.35     12.64 o
 -12   0   4       47.24       52.72      7.46 o
 -11   0   4       91.20      102.81      7.61 o
 -10   0   4      239.31      213.20     15.90 o
  -9   0   4      810.05      791.09     23.29 o
  -8   0   4     1485.30     1455.15     30.97 o
  -7   0   4      564.40      542.00     16.49 o
  -6   0   4      846.49      841.63     24.49 o
  -5   0   4      214.10      272.10     12.77 o
  -4   0   4     2810.61     2842.92     44.64 o
  -3   0   4       20.94       20.35      2.33 o
  -2   0   4      457.03      443.17      8.95 o
  -1   0   4       54.07       41.80      2.75 o
   0   0   4    27789.32    26956.59     98.90 o
   1   0   4      854.56      801.50     11.74 o
   2   0   4      482.35      455.62     19.58 o
   3   0   4     4648.77     4749.18     51.94 o
   4   0   4     8127.78     8780.03     47.20 o
   5   0   4       16.04        7.68      2.90 o
   6   0   4       25.89       36.88      5.65 o
   7   0   4     4638.18     4745.26     57.98 o
   8   0   4     2739.57     2699.23     43.10 o
   9   0   4       81.76       79.06      7.36 o
  10   0   4     1770.10     1710.00     31.51 o
  11   0   4      736.23      798.01     30.73 o
 -13   1   4        1.40        0.54      1.32 o
 -12   1   4       27.88       28.42      3.49 o
 -11   1   4       26.91       20.53      2.79 o
 -10   1   4        4.34        5.09      2.45 o
  -9   1   4      321.26      308.39     10.48 o
  -8   1   4      157.94      161.68      6.43 o
  -7   1   4       48.22       48.64      3.92 o
  -6   1   4       30.06       28.48      9.62 o
  -5   1   4      288.36      306.35      9.53 o
  -4   1   4     1383.87     1501.14     14.38 o
  -3   1   4      463.31      404.43      6.42 o
  -2   1   4      336.77      375.88      5.74 o
  -1   1   4     1360.67     1411.85     10.04 o
   0   1   4        4.47        9.77      1.06 o
   1   1   4     4963.17     5263.93     27.31 o
   2   1   4      230.84      221.96      4.74 o
   3   1   4     1527.18     1700.58     14.17 o
   4   1   4      321.31      395.96      7.19 o
   5   1   4      534.67      640.35     11.09 o
   6   1   4      448.85      604.17     15.32 o
   7   1   4       13.83       15.30      1.97 o
   8   1   4        1.67        3.66      1.98 o
   9   1   4        0.37       -0.48      2.43 o
  10   1   4       11.52        8.10      3.31 o
  11   1   4        0.90       -3.96      3.96 o
  12   1   4       79.40       69.26      8.06 o
 -12   2   4       74.43       74.98      5.25 o
 -11   2   4        2.58        2.68      2.28 o
 -10   2   4      780.17      773.42     18.72 o
  -9   2   4      109.76      106.19      6.20 o
  -8   2   4      169.00      176.62      6.70 o
  -7   2   4      193.67      187.98      7.49 o
  -6   2   4      271.08      242.80     13.99 o
  -5   2   4     2246.61     2175.30     38.09 o
  -4   2   4      218.14      191.25      5.45 o
  -3   2   4      731.94      762.29     10.86 o
  -2   2   4      617.73      575.21      9.38 o
  -1   2   4     1922.24     1917.24     16.81 o
   0   2   4     2959.04     2852.75     27.68 o
   1   2   4     2649.59     2792.37     27.53 o
   2   2   4      638.12      687.48     10.66 o
   3   2   4     4633.34     4831.14     28.96 o
   4   2   4     2538.61     2611.57     21.25 o
   5   2   4     1759.44     1901.37     19.07 o
   6   2   4      914.75      895.41     26.34 o
   7   2   4     2101.71     2117.41     27.97 o
   8   2   4      670.39      675.49     12.38 o
   9   2   4      200.86      191.44      7.87 o
  10   2   4      341.85      350.54     12.24 o
  11   2   4      437.74      427.15     20.23 o
  12   2   4       88.81       74.84      8.31 o
 -12   3   4        0.02       -1.80      3.66 o
 -11   3   4       99.16       86.27      5.87 o
 -10   3   4      111.04      101.90      7.06 o
  -9   3   4       15.05       15.14      4.36 o
  -8   3   4        1.98        3.80      2.73 o
  -7   3   4       25.93       19.40      2.82 o
  -6   3   4      316.23      333.55     16.76 o
  -5   3   4       65.16       60.05      6.99 o
  -4   3   4      751.83      813.21     14.91 o
  -3   3   4      859.15      866.18     15.01 o
  -2   3   4     2209.67     2310.72     25.94 o
  -1   3   4      758.77      857.04     13.75 o
   0   3   4     1894.89     2054.32     21.00 o
   1   3   4       74.07       87.51      7.87 o
   2   3   4       30.38       48.50     18.87 o
   3   3   4      973.95     1110.59     28.24 o
   4   3   4      523.24      514.71     21.16 o
   5   3   4     1342.62     1384.48     32.04 o
   6   3   4      102.27      105.77      9.82 o
   7   3   4       28.70       23.26      2.70 o
   8   3   4      252.68      258.93      7.28 o
   9   3   4      147.70      144.81      6.93 o
  10   3   4      414.59      390.96     13.54 o
  11   3   4      141.20      127.93     13.01 o
  12   3   4        6.38        6.12      3.37 o
 -12   4   4       20.59       18.95      4.26 o
 -11   4   4        9.69       18.30      3.18 o
 -10   4   4       90.91      100.40      6.96 o
  -9   4   4      238.25      256.69     11.27 o
  -8   4   4        8.55        3.73      2.43 o
  -7   4   4      135.87      123.92      6.31 o
  -6   4   4        5.50        3.50      2.96 o
  -5   4   4      369.96      326.55     16.08 o
  -4   4   4      317.42      317.45      9.75 o
  -3   4   4     1293.08     1368.15     27.75 o
  -2   4   4     1088.10     1029.41     22.38 o
  -1   4   4      169.91      201.65      9.53 o
   0   4   4      645.06      691.80     17.15 o
   1   4   4       19.18       28.28      4.22 o
   2   4   4      313.35      304.08     12.82 o
   3   4   4     2825.37     2870.21     29.73 o
   4   4   4      584.14      508.10     12.78 o
   5   4   4       14.55       18.12      4.65 o
   6   4   4     1087.20     1134.58     31.95 o
   7   4   4     1350.81     1265.10     22.64 o
   8   4   4     1049.74     1028.98     17.35 o
   9   4   4      895.00      886.98     19.54 o
  10   4   4      123.94      120.64      7.42 o
  11   4   4     1202.93     1254.09     37.21 o
  12   4   4      229.30      237.80     11.87 o
 -12   5   4      121.85      106.17      8.36 o
 -11   5   4        9.68       12.90      3.28 o
 -10   5   4       18.18       26.37      4.05 o
  -9   5   4        7.01        4.55      2.81 o
  -8   5   4      305.78      309.90     12.15 o
  -7   5   4        8.59       10.18      2.44 o
  -6   5   4       66.00       82.46      9.30 o
  -5   5   4        9.84        2.44      3.04 o
  -4   5   4       56.49       56.06      6.69 o
  -3   5   4      458.63      442.45     16.59 o
  -2   5   4     1202.03     1283.83     26.53 o
  -1   5   4       21.23       23.05      3.95 o
   0   5   4      514.52      518.24     15.90 o
   1   5   4       44.63       22.10      3.85 o
   2   5   4     2292.69     2467.17     37.98 o
   3   5   4        0.27       -0.12      2.56 o
   4   5   4      143.91      151.17      8.87 o
   5   5   4       42.07       31.72      5.68 o
   6   5   4       61.82       60.40      8.32 o
   7   5   4       62.96       64.83      4.05 o
   8   5   4       79.33       76.41      6.24 o
   9   5   4      706.54      749.02     18.14 o
  10   5   4      134.84      140.14      9.31 o
  11   5   4       60.66       60.57      9.01 o
  12   5   4       57.14       53.14      6.59 o
 -12   6   4        6.95        7.38      1.93 o
 -11   6   4      251.73      251.99     11.83 o
 -10   6   4        6.40        4.26      2.58 o
  -9   6   4      183.24      178.41      9.28 o
  -8   6   4      569.27      612.51     20.00 o
  -7   6   4      358.09      371.68     10.83 o
  -6   6   4       87.41       70.39      8.98 o
  -5   6   4      681.79      635.43     23.93 o
  -4   6   4     1416.36     1456.52     33.63 o
  -3   6   4        4.73       11.06      3.49 o
  -2   6   4     1873.36     1806.70     33.22 o
  -1   6   4     8050.86     8096.96     67.76 o
   0   6   4      247.97      208.45     10.95 o
   1   6   4      259.63      286.44     13.48 o
   2   6   4      804.98      914.67     24.41 o
   3   6   4     1134.40     1169.23     28.86 o
   4   6   4      466.26      472.90     13.27 o
   5   6   4       15.95       18.08      4.84 o
   6   6   4        1.34        5.88      3.45 o
   7   6   4      233.36      236.90      7.34 o
   8   6   4      225.21      224.49      9.99 o
   9   6   4       20.60       19.31      4.75 o
  10   6   4       40.51       38.05      6.10 o
  11   6   4       43.57       52.00      8.31 o
  12   6   4      112.74      119.27      9.08 o
 -12   7   4      225.70      214.50      7.08 o
 -11   7   4        0.13        2.63      2.22 o
 -10   7   4       57.29       53.79      6.09 o
  -9   7   4      670.34      697.69     17.44 o
  -8   7   4      109.69      114.27     10.36 o
  -7   7   4      406.22      385.50     12.88 o
  -6   7   4       37.76       34.80      7.96 o
  -5   7   4      342.11      351.01     18.27 o
  -4   7   4      100.08      101.34      9.58 o
  -3   7   4        4.93        3.82      2.73 o
  -2   7   4       24.72       21.18      4.24 o
  -1   7   4      705.16      781.63     22.27 o
   0   7   4       18.70       14.63      3.68 o
   1   7   4      151.09      177.83     11.31 o
   2   7   4      256.82      261.77     14.01 o
   3   7   4      130.19      145.08     10.83 o
   4   7   4      423.84      440.38     19.46 o
   5   7   4        3.09        6.39      3.67 o
   6   7   4      302.05      289.96     10.28 o
   7   7   4      725.69      737.74     16.94 o
   8   7   4      240.40      242.31     12.42 o
   9   7   4     1005.30     1020.97     25.95 o
  10   7   4       41.61       34.79      5.30 o
  11   7   4      229.23      250.18     15.84 o
  12   7   4       19.02       13.59      3.79 o
 -12   8   4      203.64      220.02     10.45 o
 -11   8   4      155.59      156.22      7.85 o
 -10   8   4      137.36      150.32      8.99 o
  -9   8   4       14.10        9.00      3.43 o
  -8   8   4     1574.17     1542.52     32.42 o
  -7   8   4     1265.85     1317.22     23.52 o
  -6   8   4       12.58       14.68      3.38 o
  -5   8   4       97.34       76.54      9.17 o
  -4   8   4      248.76      222.19     14.44 o
  -3   8   4      489.81      567.54     21.62 o
  -2   8   4     2525.60     2854.97     46.34 o
  -1   8   4     2201.50     2189.79     39.01 o
   0   8   4      373.46      310.05     14.54 o
   1   8   4     2809.34     2898.82     46.63 o
   2   8   4     2793.83     2940.94     48.22 o
   3   8   4       28.34       45.20      6.88 o
   4   8   4     3591.83     3818.07     58.89 o
   5   8   4       68.15       69.20      8.69 o
   6   8   4      359.01      380.01     11.91 o
   7   8   4       85.66       83.37      6.09 o
   8   8   4     2682.72     2707.64     40.23 o
   9   8   4       35.33       41.83      5.64 o
  10   8   4       47.00       46.51      7.14 o
  11   8   4        9.72        7.45      4.53 o
  12   8   4      670.14      708.83     19.03 o
 -12   9   4       48.74       46.18      4.60 o
 -11   9   4       92.42       97.97      5.75 o
 -10   9   4        3.60        6.67      4.21 o
  -9   9   4      136.49      137.11     14.22 o
  -8   9   4        6.20        9.58      5.62 o
  -7   9   4       16.79       19.52      7.29 o
  -6   9   4        6.15        0.81      6.95 o
  -5   9   4      143.81      162.33     13.41 o
  -4   9   4       50.69       62.05      8.19 o
  -3   9   4      182.17      161.14     12.35 o
  -2   9   4      206.13      229.52     13.93 o
  -1   9   4       92.22       89.75      8.75 o
   0   9   4      372.69      341.94     11.73 o
   1   9   4        0.23        2.53      3.09 o
   2   9   4       26.15       23.33      5.63 o
   3   9   4      369.95      408.96     19.73 o
   4   9   4        0.95        2.16      2.60 o
   5   9   4      281.46      275.66     17.13 o
   6   9   4        5.18       11.78      3.18 o
   7   9   4      215.43      216.98     11.68 o
   8   9   4      303.99      321.19     13.99 o
   9   9   4        5.16       10.94      3.87 o
  10   9   4        0.61        0.94      2.78 o
  11   9   4        2.96        5.21      4.12 o
  12   9   4        0.00        0.90      2.07 o
 -11  10   4      196.08      182.87     11.53 o
 -10  10   4      467.85      468.25     13.94 o
  -9  10   4      366.53      387.63     17.56 o
  -8  10   4      414.33      395.30     23.76 o
  -7  10   4       88.20       83.72     11.83 o
  -6  10   4     1791.78     1757.11     32.98 o
  -5  10   4      167.08      143.05      9.39 o
  -4  10   4      584.66      497.96     22.90 o
  -3  10   4       13.71       21.37      5.82 o
  -2  10   4       18.18       28.20      5.78 o
  -1  10   4      348.19      248.95     14.67 o
   0  10   4      492.61      476.69     21.10 o
   1  10   4      197.02      193.29     13.52 o
   2  10   4      325.12      268.56     16.15 o
   3  10   4      130.22      119.54     11.26 o
   4  10   4     1066.91     1056.94     33.19 o
   5  10   4       34.82       38.54      3.53 o
   6  10   4      184.88      200.60      9.04 o
   7  10   4      928.75      952.87     23.72 o
   8  10   4     1115.14     1198.93     26.16 o
   9  10   4      229.16      238.13     11.35 o
  10  10   4      277.49      282.65     12.14 o
  11  10   4      457.70      475.94     18.84 o
 -11  11   4       15.86       10.74      3.47 o
 -10  11   4        1.51        5.95      4.40 o
  -9  11   4       79.59       81.56     10.21 o
  -8  11   4      127.70      148.75     14.68 o
  -7  11   4      371.61      364.44     22.28 o
  -6  11   4        2.42        8.02      3.15 o
  -5  11   4       55.73       56.17      4.77 o
  -4  11   4      642.57      661.33     27.12 o
  -3  11   4        2.27        3.03      3.07 o
  -2  11   4      440.73      450.10     21.10 o
  -1  11   4      471.43      489.60     21.25 o
   0  11   4      214.28      249.21     15.97 o
   1  11   4       30.03       39.96      7.13 o
   2  11   4      349.96      390.98     20.08 o
   3  11   4      247.04      243.44     16.32 o
   4  11   4      206.95      221.39     16.00 o
   5  11   4        0.59       -0.15      1.90 o
   6  11   4      307.14      285.38     13.06 o
   7  11   4     1650.23     1698.80     58.20 o
   8  11   4      392.19      394.53     14.84 o
   9  11   4      365.49      398.48     13.81 o
  10  11   4      332.26      315.92     10.58 o
  11  11   4        6.11       10.36      4.07 o
 -11  12   4        7.67        9.04      2.68 o
 -10  12   4       89.59       94.94      9.13 o
  -9  12   4      165.48      145.70     12.87 o
  -8  12   4        1.07        5.31      4.28 o
  -7  12   4        9.19       10.85      3.43 o
  -6  12   4        4.19        6.19      4.06 o
  -5  12   4     1069.75     1075.63     32.40 o
  -4  12   4      285.48      286.65     12.06 o
  -3  12   4      269.47      297.58     18.45 o
  -2  12   4     1051.07     1134.94     34.09 o
  -1  12   4     1939.93     1798.20     41.97 o
   0  12   4      290.38      298.83     18.12 o
   1  12   4       78.72       90.11     10.17 o
   2  12   4       87.00       74.41      9.47 o
   3  12   4     2305.94     2458.66     52.91 o
   4  12   4       47.01       43.12      4.34 o
   5  12   4      506.83      486.68     13.50 o
   6  12   4      645.15      668.49     19.56 o
   7  12   4       10.72       14.98      4.35 o
   8  12   4        4.05        4.76      3.27 o
   9  12   4      239.13      241.50     10.24 o
  10  12   4        4.91        1.19      1.88 o
  11  12   4      148.83      135.43      8.64 o
 -11  13   4       22.06       24.37      3.57 o
 -10  13   4        2.31        7.27      3.54 o
  -9  13   4        1.47        4.58      3.76 o
  -8  13   4        2.88        4.63      4.47 o
  -7  13   4       55.05       54.88      5.81 o
  -6  13   4       38.10       34.03      4.87 o
  -5  13   4      306.95      321.74     28.17 o
  -4  13   4      439.64      438.43     15.37 o
  -3  13   4       23.96       25.09      4.31 o
  -2  13   4       62.72       68.18      6.52 o
  -1  13   4        2.53        9.48      3.58 o
   0  13   4      220.41      223.21     16.19 o
   1  13   4       73.43       72.89      9.75 o
   2  13   4        6.59        6.02      2.41 o
   3  13   4      306.56      319.03     13.32 o
   4  13   4      357.80      345.25     13.33 o
   5  13   4       55.21       60.73      5.07 o
   6  13   4      393.03      382.29     14.63 o
   7  13   4       25.42       11.71      7.56 o
   8  13   4       13.59       13.16      3.37 o
   9  13   4       82.89       91.92      6.29 o
  10  13   4       27.73       39.81      6.29 o
  11  13   4       60.27       66.07      5.44 o
 -10  14   4       72.15       75.39      6.12 o
  -9  14   4        9.33       12.03      3.86 o
  -8  14   4       89.72       93.18      6.49 o
  -7  14   4        7.18        5.80      2.73 o
  -6  14   4      102.87       95.09      7.37 o
  -5  14   4      663.92      678.36     26.45 o
  -4  14   4        1.84        2.51      2.48 o
  -3  14   4      320.06      342.63     13.68 o
  -2  14   4     1632.92     1604.49     24.32 o
  -1  14   4       34.39       42.61      4.36 o
   0  14   4     1113.10     1141.05     20.29 o
   1  14   4      316.72      333.45     14.28 o
   2  14   4       37.14       34.16      5.36 o
   3  14   4     1694.22     1760.19     52.36 o
   4  14   4       74.96       77.04      6.81 o
   5  14   4      133.76      115.24      6.81 o
   6  14   4      171.63      170.86     11.26 o
   7  14   4      144.02      149.76      8.80 o
   8  14   4      513.17      565.20     15.05 o
   9  14   4       95.52       92.45     10.12 o
  10  14   4       21.11       20.22      4.30 o
 -10  15   4       50.32       47.00      5.23 o
  -9  15   4        3.35       -2.40      2.40 o
  -8  15   4      102.20      105.60      6.36 o
  -7  15   4      177.33      191.59     22.90 o
  -6  15   4      109.58      102.30     10.61 o
  -5  15   4        5.45        6.74      3.50 o
  -4  15   4       15.49       20.18      6.14 o
  -3  15   4      449.02      421.03     12.58 o
  -2  15   4        0.22        4.00      2.07 o
  -1  15   4      280.06      261.83     10.22 o
   0  15   4       21.65       22.44      3.48 o
   1  15   4       96.68      106.11      6.66 o
   2  15   4       26.84       22.56      4.16 o
   3  15   4       55.48       47.92      7.95 o
   4  15   4       79.03       71.31      6.57 o
   5  15   4       68.89       66.22      5.10 o
   6  15   4       39.83       48.51      5.43 o
   7  15   4      382.00      360.14     21.28 o
   8  15   4       99.69       88.36     10.31 o
   9  15   4       73.58       69.47      8.19 o
  10  15   4       25.61       23.76      4.03 o
  -9  16   4      676.35      691.33     21.48 o
  -8  16   4       33.56       34.65      5.17 o
  -6  16   4     1645.91     1754.28     33.31 o
  -5  16   4      307.51      341.97     18.48 o
  -4  16   4     1202.37     1190.88     21.40 o
  -3  16   4       76.80       72.63      5.69 o
  -2  16   4     1303.10     1310.61     27.59 o
  -1  16   4        4.15        6.02      4.57 o
   0  16   4     1769.40     1816.22     31.64 o
   1  16   4     1166.39     1141.72     25.02 o
   2  16   4       18.83       18.43     10.44 o
   3  16   4      129.40      151.81     12.13 o
   4  16   4      604.92      609.86     17.34 o
   5  16   4      211.06      198.55     10.73 o
   6  16   4       91.95       65.69      9.29 o
   7  16   4      689.02      736.20     28.59 o
   8  16   4        6.79        3.45      4.25 o
   9  16   4       63.69       63.74      7.05 o
  -9  17   4      293.87      288.46     11.92 o
  -8  17   4       45.59       45.55      4.12 o
  -7  17   4        4.50        2.34      3.61 o
  -6  17   4       16.53       21.83      3.73 o
  -5  17   4      607.41      636.33     15.21 o
  -4  17   4       35.80       25.73      3.61 o
  -3  17   4       22.67       23.49      3.63 o
  -2  17   4      724.83      698.98     22.63 o
  -1  17   4     1026.38      975.15     23.51 o
   0  17   4      438.14      433.08     15.61 o
   1  17   4      629.47      564.32     17.65 o
   2  17   4      940.21      900.31     34.10 o
   3  17   4      297.26      285.68     19.03 o
   5  17   4      269.18      238.58     16.44 o
   6  17   4       30.73       24.73      6.16 o
   7  17   4       16.40       23.53      5.54 o
   8  17   4        0.02       -3.17      3.17 o
   9  17   4      164.02      147.46      8.38 o
  -8  18   4      759.05      749.54     21.10 o
  -7  18   4       88.91       90.61      9.02 o
  -6  18   4      157.46      166.47      7.01 o
  -5  18   4      351.38      366.46     11.09 o
  -4  18   4      410.47      430.97     12.50 o
  -3  18   4       13.26        8.62      2.71 o
  -2  18   4      109.67      117.99      6.87 o
  -1  18   4     2042.20     2098.20     46.34 o
   0  18   4      203.57      179.90     10.08 o
   1  18   4      185.58      206.69     17.23 o
   2  18   4     2395.29     2344.84     53.14 o
   3  18   4      601.25      566.34     26.34 o
   4  18   4      118.40      128.49     12.66 o
   5  18   4       35.03       26.95      5.65 o
   6  18   4      207.48      172.84     12.90 o
   7  18   4      456.74      464.92     13.68 o
   8  18   4      197.16      187.93      7.59 o
   9  18   4      150.62      140.44      6.68 o
  -7  19   4        3.56        0.87      3.00 o
  -6  19   4        0.90        6.56      1.78 o
  -5  19   4       93.59       83.12      5.09 o
  -4  19   4       91.84       76.62      5.28 o
  -3  19   4      424.49      451.07     12.43 o
  -2  19   4      342.10      329.46     10.87 o
  -1  19   4       26.58       28.34      3.60 o
   0  19   4       17.25       12.94      5.34 o
   1  19   4       79.36       67.58      9.42 o
   2  19   4      282.44      279.94     18.22 o
   3  19   4      325.99      336.65     19.88 o
   4  19   4        0.66        4.28      4.14 o
   5  19   4       59.76       63.99      5.75 o
   6  19   4        0.69        0.08      2.05 o
   7  19   4        1.38        2.37      1.86 o
   8  19   4      115.62      120.23      7.38 o
  -7  20   4        3.68        4.68      2.53 o
  -6  20   4      715.20      738.62     19.11 o
  -5  20   4     1671.90     1639.72     19.79 o
  -4  20   4       70.88       85.87      5.13 o
  -3  20   4      239.85      244.58      8.69 o
  -2  20   4     1443.55     1499.27     27.66 o
  -1  20   4     1733.65     1868.83     31.08 o
   0  20   4      102.18       99.96      8.60 o
   1  20   4      172.81      173.36     14.20 o
   2  20   4      218.66      237.36     16.34 o
   3  20   4       24.16       31.06      6.53 o
   4  20   4      116.60      126.67     11.55 o
   5  20   4      216.19      178.79     12.56 o
   6  20   4        6.30        2.58      1.64 o
   7  20   4       30.84       22.44      6.66 o
  -6  21   4        1.04       -2.16      2.30 o
  -5  21   4       47.77       45.11      4.01 o
  -4  21   4        2.47        3.45      2.12 o
  -3  21   4       57.83       71.91      5.89 o
  -2  21   4        6.99       11.92      3.36 o
  -1  21   4       30.00       20.66      3.89 o
   0  21   4       80.15       91.21      6.85 o
   1  21   4       33.60       35.30      4.54 o
   2  21   4        2.50        0.45      2.04 o
   3  21   4       40.08       43.22      4.39 o
   4  21   4        5.17        5.94      2.01 o
   5  21   4      202.18      209.38     12.31 o
   6  21   4       59.01       57.02      5.90 o
   7  21   4      101.98       88.82      5.51 o
  -6  22   4      410.86      389.88     11.52 o
  -5  22   4       90.44       67.83      5.09 o
  -4  22   4        1.90        1.28      1.51 o
  -3  22   4      277.44      294.78     10.30 o
  -2  22   4        6.93        6.19      2.32 o
  -1  22   4        4.63        5.93      2.48 o
   0  22   4       21.46       24.57      3.65 o
   1  22   4        0.34       -1.65      2.48 o
   2  22   4       28.58       26.28      3.54 o
   3  22   4      183.11      176.42      7.37 o
   4  22   4      259.04      264.87     13.44 o
   5  22   4        5.38        7.17      2.80 o
   6  22   4      222.49      214.26      8.78 o
  -5  23   4       45.75       47.06      4.16 o
  -4  23   4        4.52        6.08      2.43 o
  -3  23   4        7.56        6.50      2.24 o
  -2  23   4       22.37       18.57      2.95 o
  -1  23   4       71.96       75.05      5.24 o
   0  23   4       15.28       11.82      2.57 o
   1  23   4       19.78       23.33      3.20 o
   2  23   4       92.41       93.57      5.25 o
   3  23   4      186.06      201.78     11.09 o
   4  23   4        3.82        5.53      2.58 o
   5  23   4        2.88        4.13      1.90 o
  -3  24   4       67.39       86.79      5.89 o
  -2  24   4      632.96      709.87     20.97 o
  -1  24   4      712.77      760.37     16.55 o
   0  24   4       23.53       30.59      2.96 o
   1  24   4       82.46       97.52      8.91 o
   2  24   4      203.20      218.16     10.37 o
   3  24   4       24.70       24.20      3.34 o
 -12   1   5        0.38       -0.50      1.59 o
 -11   1   5      208.65      237.03     13.26 o
 -10   1   5      372.14      374.27     10.96 o
  -9   1   5      165.60      161.03     10.80 o
  -8   1   5       63.10       65.60      5.09 o
  -7   1   5     1171.88     1067.66     18.79 o
  -6   1   5     2223.91     2133.91     29.58 o
  -4   1   5      733.34      768.76     20.83 o
  -3   1   5     3025.07     3076.20     31.46 o
  -2   1   5     5648.03     5847.23     53.26 o
  -1   1   5       61.39       45.90      4.40 o
   0   1   5        0.13        1.24      2.36 o
   1   1   5     5770.19     6122.78     46.40 o
   2   1   5     2008.67     2021.35     26.81 o
   3   1   5       16.43        3.78      3.01 o
   4   1   5      824.24      963.97     18.05 o
   5   1   5     2257.48     2434.56     38.59 o
   6   1   5       34.90       22.25      5.09 o
   7   1   5       39.88       28.12      3.45 o
   8   1   5      143.58      138.87      6.60 o
   9   1   5      104.30      100.33      5.77 o
  10   1   5      693.21      695.35     16.16 o
  11   1   5       11.91        9.14      3.27 o
  12   1   5       51.26       53.07      5.17 o
 -12   2   5       15.18       13.08      1.65 o
 -11   2   5      253.88      254.90     14.23 o
 -10   2   5      592.20      582.76     15.51 o
  -9   2   5        0.70        0.29      2.96 o
  -8   2   5      260.52      264.77      9.61 o
  -7   2   5      187.29      179.29      7.82 o
  -6   2   5       64.34       63.30      5.48 o
  -5   2   5     2137.34     2301.94     40.16 o
  -4   2   5      264.35      285.81      9.27 o
  -3   2   5      678.81      790.38     12.33 o
  -2   2   5        2.71        0.89      1.24 o
  -1   2   5      154.37      139.11      5.13 o
   0   2   5     7226.70     7877.95     65.75 o
   1   2   5     3645.88     3805.24     31.48 o
   2   2   5       14.58       28.22      2.68 o
   3   2   5       27.80       54.60      3.61 o
   4   2   5      204.35      208.00     10.55 o
   5   2   5      103.55      106.28      6.79 o
   6   2   5      442.83      437.93     19.83 o
   7   2   5        4.56       12.61      3.31 o
   8   2   5       93.91       86.43      5.44 o
   9   2   5       43.27       39.25      4.02 o
  10   2   5       11.58        7.80      3.19 o
  11   2   5      324.64      308.43     17.33 o
  12   2   5       22.05       12.36      2.65 o
 -12   3   5        0.89       -0.19      1.48 o
 -11   3   5       14.63       17.36      4.72 o
 -10   3   5      325.95      345.04     14.43 o
  -9   3   5      418.63      407.73     14.02 o
  -8   3   5       28.52       24.33      4.12 o
  -7   3   5      131.50      121.97      7.88 o
  -6   3   5     1350.93     1237.36     21.20 o
  -5   3   5      529.03      504.46     19.73 o
  -4   3   5      121.45      129.70      6.59 o
  -3   3   5     3196.21     3456.57     32.61 o
  -2   3   5     2599.18     2540.14     27.28 o
  -1   3   5     1558.64     1594.07     26.97 o
   0   3   5     3510.45     3773.55     29.87 o
   1   3   5     1951.67     1897.41     27.28 o
   2   3   5     1709.44     1629.05     22.79 o
   3   3   5        6.57        5.62      1.94 o
   4   3   5        3.19        2.89      1.64 o
   5   3   5      183.07      151.71     11.19 o
   6   3   5      181.99      189.25      6.18 o
   7   3   5      730.40      753.01     14.39 o
   8   3   5       11.62       11.18      2.55 o
   9   3   5        7.88        6.64      2.61 o
  10   3   5       21.04       25.61      4.02 o
  11   3   5      186.38      192.32     13.78 o
 -12   4   5        4.87        1.56      1.36 o
 -11   4   5       24.01       33.29      5.83 o
 -10   4   5      147.98      158.06      9.88 o
  -9   4   5       91.17       85.56      6.73 o
  -8   4   5       50.50       48.86      5.36 o
  -7   4   5      531.68      560.31     18.58 o
  -6   4   5      133.44      109.94      6.56 o
  -5   4   5        7.90        9.66      3.93 o
  -4   4   5      728.38      813.94     21.78 o
  -3   4   5      233.64      229.40      8.91 o
  -2   4   5       58.78       70.28      6.23 o
  -1   4   5      287.18      324.63     10.15 o
   0   4   5       23.50       26.39      5.79 o
   1   4   5       29.52       28.80      3.41 o
   2   4   5       86.82      104.68      8.03 o
   3   4   5        2.73        6.14      4.78 o
   4   4   5       48.69       48.70      4.50 o
   5   4   5      107.37      112.48      9.95 o
   6   4   5        0.30        0.70      1.90 o
   7   4   5      497.87      438.26     10.63 o
   8   4   5        8.29        8.49      2.53 o
   9   4   5       93.36       92.05      6.58 o
  10   4   5        2.18       -3.78      3.78 o
  11   4   5        9.98        7.75      3.02 o
  12   4   5       64.30       68.52      6.19 o
 -12   5   5       52.19       36.98      3.83 o
 -11   5   5      181.44      182.68      8.70 o
 -10   5   5      758.73      784.58     30.13 o
  -9   5   5      570.66      553.63     19.21 o
  -8   5   5       95.63       86.73      6.98 o
  -7   5   5      628.50      593.07     19.11 o
  -6   5   5      730.38      704.71     18.48 o
  -5   5   5       11.27       10.81      4.24 o
  -4   5   5       44.20       39.99      4.30 o
  -3   5   5      109.47      124.45      6.94 o
  -2   5   5      209.72      171.49      7.92 o
  -1   5   5      229.09      220.85     11.44 o
   0   5   5        1.94        3.02      2.38 o
   1   5   5      122.27       93.20      6.04 o
   2   5   5      165.43      161.88      7.86 o
   3   5   5     1469.16     1524.34     37.96 o
   4   5   5       84.77       95.36      8.02 o
   5   5   5      218.98      219.57     14.21 o
   6   5   5     2171.67     2096.38     24.00 o
   7   5   5      367.53      329.37      8.61 o
   8   5   5      185.31      192.55      9.58 o
   9   5   5        3.19        3.21      3.37 o
  10   5   5      647.98      642.71     17.78 o
  11   5   5      259.90      244.80      8.98 o
  12   5   5      136.77      133.49      8.07 o
 -12   6   5      101.63       83.25      5.66 o
 -11   6   5        8.10        6.41      1.76 o
 -10   6   5       14.53       13.48      5.37 o
  -9   6   5      909.24      911.69     24.00 o
  -8   6   5      387.25      413.04     25.30 o
  -7   6   5      142.86      119.00      9.38 o
  -6   6   5      954.37      858.33     22.52 o
  -5   6   5      222.48      239.37     15.19 o
  -4   6   5       29.43       27.61      3.74 o
  -3   6   5        1.61        0.97      1.75 o
  -2   6   5       51.83       60.02      6.74 o
  -1   6   5       93.93      115.66      8.87 o
   0   6   5        3.51       12.41      3.35 o
   1   6   5      769.59      796.95     23.82 o
   2   6   5      152.59      133.33      7.49 o
   3   6   5        0.93       -1.98      1.98 o
   4   6   5      173.18      180.71      8.91 o
   5   6   5      276.19      276.59     16.28 o
   6   6   5      155.59      166.31      8.09 o
   7   6   5      184.93      185.71     11.11 o
   8   6   5       54.33       50.36      8.62 o
   9   6   5      511.38      538.89     17.41 o
  10   6   5        0.45        2.61      2.10 o
  11   6   5      111.30      115.12     10.15 o
  12   6   5       91.82       85.26      6.11 o
 -11   7   5       94.52       90.05      8.28 o
 -10   7   5      150.23      159.23      9.25 o
  -9   7   5      191.65      202.02     16.84 o
  -8   7   5      886.78      885.26     23.80 o
  -7   7   5      461.40      430.77     25.39 o
  -6   7   5      375.25      347.48     14.68 o
  -5   7   5      163.66      151.15      9.42 o
  -4   7   5      810.68      807.68     28.37 o
  -3   7   5      309.07      293.89     16.02 o
  -2   7   5     2517.23     2499.06     43.75 o
  -1   7   5     1017.08      918.67     25.54 o
   0   7   5       81.27       81.97      8.27 o
   1   7   5      574.21      592.82     21.67 o
   2   7   5     1287.55     1252.21     31.84 o
   3   7   5      243.98      225.98     10.12 o
   4   7   5      355.01      369.84     12.93 o
   5   7   5       18.09       12.58      2.90 o
   6   7   5      317.13      300.16     10.90 o
   7   7   5        1.93        1.00      3.38 o
   8   7   5     1120.83     1177.29     21.60 o
   9   7   5      862.42      904.48     17.57 o
  10   7   5        2.93        3.26      2.81 o
  11   7   5      496.86      509.29     19.39 o
 -11   8   5       41.91       33.88      3.31 o
 -10   8   5       45.83       45.35      6.11 o
  -9   8   5      278.51      287.47     13.28 o
  -8   8   5       22.80       22.83      7.14 o
  -7   8   5     1175.02     1103.65     40.33 o
  -6   8   5      298.49      290.96     13.68 o
  -5   8   5      332.41      324.72     11.25 o
  -4   8   5      533.13      506.69     22.61 o
  -3   8   5      192.90      199.57     13.69 o
  -2   8   5        7.79        2.77      2.91 o
  -1   8   5       61.01       62.09      7.30 o
   0   8   5      457.71      477.19     20.28 o
   1   8   5      149.65      136.49     11.21 o
   2   8   5       47.11       42.94      6.65 o
   3   8   5     1921.64     1937.05     42.12 o
   4   8   5      366.54      366.44     14.91 o
   5   8   5        0.61        2.45      2.50 o
   6   8   5      253.14      243.33      8.55 o
   7   8   5        0.07       -2.73      2.73 o
   8   8   5       18.74       19.06      4.81 o
   9   8   5      108.32      110.01      8.05 o
  10   8   5      675.82      695.19     16.94 o
  11   8   5       86.58       88.33      8.13 o
 -11   9   5      178.35      159.06     26.57 o
 -10   9   5      128.71      130.32      7.43 o
  -9   9   5       46.89       35.49      4.95 o
  -8   9   5     1376.68     1367.83     29.30 o
  -7   9   5      262.36      238.25     12.81 o
  -6   9   5     1663.69     1593.39     31.99 o
  -5   9   5     1469.49     1458.73     23.92 o
  -4   9   5      139.88      153.74      9.43 o
  -3   9   5     1723.32     1767.96     41.62 o
  -2   9   5      264.41      272.75     16.04 o
  -1   9   5      194.63      199.23     13.25 o
   0   9   5       60.57       57.53      7.84 o
   1   9   5      192.28      184.11     13.31 o
   2   9   5     2872.63     2971.33     53.35 o
   3   9   5      950.69      949.46     30.66 o
   4   9   5       12.77       21.01      3.12 o
   5   9   5     1106.09     1084.20     30.60 o
   6   9   5     3436.32     3444.08     81.63 o
   7   9   5      610.93      635.91     19.88 o
   8   9   5      340.07      354.86     14.58 o
   9   9   5     1736.46     1821.89     36.80 o
  10   9   5     1532.04     1565.75     24.09 o
  11   9   5      903.33      901.58     22.82 o
 -11  10   5       37.45       31.12      3.87 o
 -10  10   5       35.29       30.40      3.42 o
  -9  10   5       67.87       78.59      6.51 o
  -8  10   5     1371.74     1446.10     28.94 o
  -7  10   5     2973.51     2973.23     42.90 o
  -6  10   5      277.52      296.96     16.63 o
  -5  10   5      629.09      638.42     15.85 o
  -4  10   5       93.25      103.91      6.40 o
  -3  10   5      311.13      355.27     12.65 o
  -2  10   5       85.46      116.56     10.98 o
  -1  10   5      384.76      401.45     19.48 o
   0  10   5       17.31       15.19      5.00 o
   1  10   5       75.88       78.17      9.48 o
   2  10   5        2.52        3.02      3.19 o
   3  10   5     2694.97     2861.10     38.56 o
   4  10   5       43.21       35.55      3.87 o
   5  10   5      200.42      211.78     11.21 o
   6  10   5     1077.17     1052.02     25.35 o
   7  10   5     1246.69     1211.90     27.02 o
   8  10   5      408.66      413.60     18.70 o
   9  10   5       58.41       61.13      8.48 o
  10  10   5      146.62      148.18      7.94 o
  11  10   5       74.19       65.63      6.01 o
 -11  11   5      151.16      144.69      5.30 o
 -10  11   5      539.32      519.08     19.45 o
  -9  11   5       43.35       39.94      7.27 o
  -8  11   5      274.49      271.15     11.90 o
  -7  11   5      438.87      426.64     21.74 o
  -6  11   5      122.96      121.28      8.78 o
  -5  11   5       66.20       58.76      6.36 o
  -4  11   5      399.28      398.93     11.72 o
  -3  11   5       70.01       60.23      7.21 o
  -2  11   5     1128.68     1161.55     40.24 o
  -1  11   5      549.23      536.61     16.87 o
   0  11   5       34.86       20.65      5.53 o
   1  11   5      414.81      435.38     22.03 o
   2  11   5     1288.97     1272.85     26.15 o
   3  11   5     2470.35     2487.33     36.78 o
   4  11   5      593.65      594.92     14.62 o
   5  11   5      185.37      178.82     10.59 o
   6  11   5     1136.44     1167.90     34.50 o
   7  11   5     2418.88     2499.84     37.94 o
   8  11   5       50.74       54.25      5.99 o
   9  11   5      404.41      420.38     13.12 o
  10  11   5      829.25      825.78     15.20 o
  11  11   5        7.69        4.28      2.03 o
 -10  12   5       38.53       37.35      5.45 o
  -9  12   5        1.17       -1.40      4.15 o
  -8  12   5       52.56       53.59      8.63 o
  -7  12   5       21.23       26.33      7.00 o
  -6  12   5        2.31        5.08      4.23 o
  -5  12   5      183.36      182.64      9.92 o
  -4  12   5      185.63      195.59     10.03 o
  -3  12   5      103.70      106.53      8.49 o
  -2  12   5      127.24      116.73      6.46 o
  -1  12   5      583.44      637.16     14.46 o
   0  12   5      891.91      906.93     22.88 o
   1  12   5      333.42      316.96     13.65 o
   2  12   5      882.59     1009.35     23.92 o
   3  12   5      256.74      270.42     31.44 o
   4  12   5      351.62      378.50     20.45 o
   5  12   5      801.46      791.76     39.49 o
   6  12   5      111.82      121.42     16.44 o
   7  12   5      296.34      314.39     13.30 o
   8  12   5      195.12      207.00     10.17 o
   9  12   5      540.13      545.30     13.90 o
  10  12   5        7.40        3.84      1.73 o
 -10  13   5      118.22      127.55      5.69 o
  -9  13   5      199.95      194.73     12.08 o
  -8  13   5       46.22       43.45      7.01 o
  -7  13   5       82.67       74.48      9.71 o
  -6  13   5      507.35      545.05     21.12 o
  -5  13   5      114.52      122.35      8.08 o
  -4  13   5      354.82      378.20     19.11 o
  -3  13   5        5.17        8.45      3.35 o
  -2  13   5      793.66      778.91     21.85 o
  -1  13   5     1555.45     1543.35     22.73 o
   0  13   5      105.38      103.81      6.37 o
   1  13   5        3.49       -1.24      2.64 o
   2  13   5     2900.49     2879.06     41.01 o
   3  13   5      240.63      247.10     16.90 o
   4  13   5        9.55        4.69      4.33 o
   5  13   5     2389.36     2306.48     79.88 o
   6  13   5     1401.97     1349.70     27.32 o
   7  13   5       11.60       13.16      5.28 o
   8  13   5     1058.12     1062.58     31.49 o
   9  13   5      105.34      106.36      5.82 o
  10  13   5      197.54      205.12     10.21 o
 -10  14   5       37.77       33.84      4.13 o
  -9  14   5        0.16        1.98      1.95 o
  -8  14   5      141.92      150.75     11.11 o
  -7  14   5       40.36       40.75      6.86 o
  -6  14   5       11.24       13.64      3.36 o
  -5  14   5      191.40      213.73     14.57 o
  -4  14   5       63.46       63.72      6.42 o
  -3  14   5       18.35       21.15      6.45 o
  -2  14   5       62.35       55.96      9.42 o
  -1  14   5      131.39      116.07      6.90 o
   0  14   5      555.20      520.01     14.13 o
   1  14   5      270.53      260.83     12.18 o
   2  14   5        6.16        3.37      3.79 o
   3  14   5       73.64       69.54      9.69 o
   4  14   5      260.77      226.45     16.10 o
   5  14   5        0.68        0.67      5.35 o
   6  14   5      101.98       93.63      7.37 o
   7  14   5        7.87        5.86      2.94 o
   8  14   5        0.24        3.23      2.15 o
   9  14   5       21.17       20.00      2.50 o
  10  14   5        0.03       -0.03      1.72 o
  -9  15   5       11.53       14.05      3.83 o
  -8  15   5       18.01       18.86      3.46 o
  -7  15   5       78.85       87.74      7.00 o
  -6  15   5       38.03       43.01      5.27 o
  -5  15   5       14.53       14.74      6.28 o
  -4  15   5      405.50      398.43     15.44 o
  -3  15   5      913.40     1063.32     25.06 o
  -2  15   5       87.81       92.26      7.43 o
  -1  15   5     2079.68     2025.66     59.34 o
   0  15   5        3.51       13.59      4.05 o
   1  15   5     1473.63     1619.69     30.06 o
   2  15   5       27.91       18.60      4.06 o
   3  15   5     1833.95     1745.20     43.17 o
   4  15   5        0.01       -4.97      4.97 o
   5  15   5      100.49      104.16      8.38 o
   6  15   5      218.91      198.46     13.08 o
   7  15   5      859.17      831.05     17.92 o
   8  15   5       65.92       61.81      4.47 o
   9  15   5       58.91       51.54      5.53 o
  -9  16   5      136.35      143.41      8.39 o
  -8  16   5       49.18       49.33      6.84 o
  -7  16   5      140.21      132.38     11.85 o
  -6  16   5       30.37       25.51      4.11 o
  -5  16   5      127.12      134.72      8.85 o
  -4  16   5       12.30       14.51      4.46 o
  -3  16   5       87.14       93.63      7.16 o
  -2  16   5        6.60        4.27      3.12 o
  -1  16   5       85.91       82.58      7.24 o
   0  16   5      568.80      597.20     18.33 o
   1  16   5     1734.80     1806.19     31.68 o
   2  16   5      426.06      420.76     17.25 o
   3  16   5      107.23       96.38     10.30 o
   4  16   5      721.79      707.22     25.51 o
   5  16   5       11.30        9.37      2.93 o
   6  16   5      334.39      294.06     10.90 o
   7  16   5      176.39      163.52     14.42 o
   9  16   5        9.18       11.85      1.93 o
  -8  17   5       19.65       19.77      4.22 o
  -7  17   5      104.09      126.94      6.65 o
  -6  17   5      633.53      653.42     16.78 o
  -5  17   5      149.75      167.27      9.46 o
  -4  17   5      130.35      140.10      9.69 o
  -3  17   5        9.47       15.14      3.02 o
  -2  17   5     1032.60     1101.79     24.66 o
  -1  17   5      712.01      734.55     20.13 o
   0  17   5      595.16      631.15     18.58 o
   1  17   5      652.08      735.04     19.97 o
   2  17   5      503.70      545.77     17.08 o
   3  17   5      302.33      312.40     12.69 o
   4  17   5        1.31        2.70      2.61 o
   5  17   5      274.85      283.91     13.82 o
   6  17   5      766.01      750.81     18.25 o
   7  17   5      178.22      178.34     11.42 o
   8  17   5       67.47       61.12      6.04 o
  -8  18   5       29.35       19.17      3.15 o
  -7  18   5       26.13       25.91      5.53 o
  -6  18   5      426.51      442.06     12.72 o
  -5  18   5       26.52       28.73      4.19 o
  -4  18   5      849.66      842.41     35.43 o
  -3  18   5       57.08       52.78      4.51 o
  -2  18   5        5.30        0.25      2.12 o
  -1  18   5        0.15        3.00      4.02 o
   0  18   5     1293.74     1342.93     26.29 o
   1  18   5      331.84      350.54     13.45 o
   2  18   5      250.36      274.04     11.70 o
   3  18   5       68.93       59.62      5.61 o
   4  18   5      138.00      137.90      7.57 o
   5  18   5       42.72       36.61      6.52 o
   6  18   5        1.37        2.35      3.32 o
   7  18   5      206.13      184.85     10.93 o
   8  18   5       55.16       57.92      5.07 o
  -7  19   5      353.76      354.11     12.27 o
  -6  19   5      103.07      114.89      8.75 o
  -5  19   5       93.91       87.15      7.60 o
  -4  19   5      633.70      677.69     13.29 o
  -3  19   5       90.29       85.00      5.20 o
  -2  19   5      291.70      291.33     13.32 o
  -1  19   5      224.96      238.54      8.89 o
   0  19   5       21.40       27.27      4.11 o
   1  19   5        3.15        2.72      2.45 o
   2  19   5      793.71      806.76     18.41 o
   3  19   5      132.43      132.86     11.77 o
   4  19   5        1.26        1.98      3.43 o
   5  19   5       56.58       53.80      7.16 o
   6  19   5      376.53      399.76     16.30 o
   7  19   5       77.36       90.73      6.83 o
  -6  20   5        0.20       -1.46      2.88 o
  -5  20   5        0.11       -0.81      1.89 o
  -4  20   5        0.17        1.78      2.12 o
  -3  20   5      256.80      276.21      8.65 o
  -2  20   5       38.21       39.65      3.63 o
  -1  20   5       27.44       31.40      3.29 o
   0  20   5       83.70       89.73      5.15 o
   1  20   5       20.97       19.29      5.10 o
   2  20   5        0.28       -0.22      2.85 o
   3  20   5       18.65       19.09      4.88 o
   4  20   5        0.50        3.41      3.02 o
   5  20   5       23.40       15.00      3.82 o
   6  20   5        4.91        1.89      2.12 o
   7  20   5      101.51       94.22      5.48 o
  -5  21   5       41.16       47.15      4.96 o
  -4  21   5       47.54       42.62      3.53 o
  -3  21   5      226.58      245.56      8.61 o
  -2  21   5      292.69      322.95      8.34 o
  -1  21   5      324.41      340.12     12.09 o
   0  21   5      126.63      156.22      8.00 o
   1  21   5       88.21      103.15      6.52 o
   2  21   5      146.13      146.82      7.46 o
   3  21   5        3.05        1.85      1.70 o
   4  21   5        0.99       -1.76      1.76 o
   5  21   5        3.11        2.24      2.21 o
   6  21   5       50.41       42.61      3.96 o
  -4  22   5       41.16       40.17      4.58 o
  -3  22   5      190.26      178.20     26.72 o
  -2  22   5       18.13       17.18      5.25 o
  -1  22   5        6.51        4.95      2.09 o
   0  22   5       57.56       64.81      4.82 o
   1  22   5        1.35        5.02      2.01 o
   2  22   5        0.65        1.92      1.76 o
   3  22   5      116.90      112.39      8.02 o
   4  22   5       22.44       19.76      3.45 o
   5  22   5      153.23      141.73      6.83 o
  -3  23   5        6.38       10.79      2.45 o
  -2  23   5      106.17      107.86      7.23 o
  -1  23   5      143.76      162.47      6.05 o
   0  23   5       21.99       19.50      3.02 o
   1  23   5      250.57      266.06      7.78 o
   2  23   5      147.13      156.83      6.23 o
   3  23   5       92.93       85.82      5.78 o
 -11   0   6      465.56      453.33     17.97 o
 -10   0   6       12.18       17.08      3.34 o
  -9   0   6     1266.18     1293.27     36.65 o
  -8   0   6     1622.75     1463.94     42.29 o
  -7   0   6       43.18       27.26      7.42 o
  -6   0   6      241.08      228.90     17.13 o
  -5   0   6      225.00      228.98     16.62 o
  -3   0   6      454.51      373.45     16.87 o
  -2   0   6        5.60       14.58      4.29 o
  -1   0   6      201.71      238.49     14.34 o
   0   0   6      556.70      519.47     21.26 o
   1   0   6     3095.47     3356.82     54.15 o
   2   0   6      592.32      535.60     21.80 o
   3   0   6      314.15      298.04     16.26 o
   4   0   6       64.65       42.58      6.54 o
   5   0   6     1200.89     1016.45     28.97 o
   6   0   6       16.57       11.04      5.41 o
   7   0   6      302.38      265.88     20.86 o
   8   0   6     1204.75     1180.30     33.19 o
   9   0   6      450.40      459.25     15.39 o
  10   0   6      154.66      158.17     12.93 o
  11   0   6        0.34       -0.77      2.90 o
 -11   1   6       12.21       14.42      2.86 o
 -10   1   6      152.84      145.12      6.48 o
  -9   1   6        3.99        2.79      2.76 o
  -8   1   6       27.01       25.73      5.86 o
  -7   1   6        5.62        3.36      7.68 o
  -6   1   6      253.05      273.04     13.29 o
  -5   1   6     1093.48     1151.64     25.67 o
  -3   1   6      495.99      528.08     14.21 o
  -2   1   6        0.33        1.89      2.10 o
  -1   1   6      211.55      212.72      9.68 o
   0   1   6     4687.75     4831.21     45.71 o
   1   1   6     1971.28     1901.32     28.92 o
   2   1   6       12.25       20.63      3.82 o
   3   1   6      340.46      369.05     12.77 o
   4   1   6      399.73      395.56     18.38 o
   5   1   6       95.82      116.32      7.32 o
   6   1   6      921.01      856.35     16.55 o
   7   1   6        0.05       -2.10      2.10 o
   8   1   6       22.60       15.19      3.30 o
   9   1   6      141.55      134.76      6.13 o
  10   1   6        1.12       -0.87      3.33 o
  11   1   6      108.89       89.82      8.03 o
 -11   2   6      144.65      156.65      5.76 o
 -10   2   6        1.09        1.71      2.03 o
  -9   2   6      237.82      246.42     11.25 o
  -8   2   6      321.38      308.74     13.68 o
  -7   2   6      153.52      135.70      9.42 o
  -6   2   6      536.35      564.81     18.60 o
  -5   2   6      364.54      344.84     14.38 o
  -3   2   6      252.98      218.86     13.54 o
  -2   2   6       18.96       48.85     15.41 o
  -1   2   6        2.10       -0.69      2.56 o
   0   2   6      656.51      600.42     16.37 o
   1   2   6     4069.19     4006.31     42.23 o
   2   2   6      294.38      293.71     11.56 o
   3   2   6        1.71        5.41      3.78 o
   4   2   6      839.79      861.13     26.98 o
   5   2   6      980.44      930.33     29.04 o
   6   2   6       17.65       10.87      2.74 o
   7   2   6      248.57      219.53      7.83 o
   8   2   6       45.45       44.39      3.91 o
   9   2   6        5.51        4.51      2.29 o
  10   2   6      505.98      516.35     14.74 o
  11   2   6        8.82        5.89      2.64 o
 -11   3   6       17.74       15.79      2.17 o
 -10   3   6      149.35      146.22      7.05 o
  -9   3   6      346.24      375.68     21.35 o
  -8   3   6       78.80       67.55     10.28 o
  -7   3   6        9.44       12.84      5.96 o
  -6   3   6      399.78      417.76     15.84 o
  -5   3   6      111.16      109.12      8.24 o
  -3   3   6       52.82       68.45      8.01 o
  -2   3   6       35.99       27.93      5.94 o
  -1   3   6       32.69       44.61      7.19 o
   0   3   6       74.88       60.55      8.54 o
   1   3   6     1836.48     1710.32     40.82 o
   2   3   6      293.07      301.97     17.19 o
   3   3   6       19.29       18.23      4.98 o
   4   3   6     1078.95     1061.25     30.33 o
   5   3   6       12.19       14.99      5.74 o
   6   3   6        3.31        8.05      2.62 o
   7   3   6       30.69       21.62      3.09 o
   8   3   6       21.92       26.63      3.31 o
   9   3   6      300.06      270.75     12.00 o
  10   3   6       47.19       40.61      3.90 o
  11   3   6       76.06       68.61      4.67 o
 -11   4   6      380.89      393.37     11.45 o
 -10   4   6        5.27       -1.83      1.83 o
  -9   4   6      141.83      152.49     10.08 o
  -8   4   6       22.95       21.20      7.22 o
  -7   4   6      783.39      686.58     31.81 o
  -6   4   6       77.36       69.72     10.71 o
  -5   4   6       12.99       11.42      3.83 o
  -4   4   6      219.12      256.74     12.47 o
  -3   4   6      852.50      849.74     27.31 o
  -2   4   6     1803.40     1879.34     41.62 o
  -1   4   6       14.00       16.37      5.18 o
   0   4   6     1239.61     1245.24     35.06 o
   1   4   6     2368.77     2246.92     47.27 o
   2   4   6      595.73      585.14     24.19 o
   3   4   6      117.52      136.00     11.74 o
   4   4   6     1844.39     1874.74     30.79 o
   5   4   6      260.70      223.43     15.18 o
   6   4   6      508.23      542.86     17.28 o
   7   4   6      848.11      859.58     15.07 o
   8   4   6      790.36      783.10     16.06 o
   9   4   6      204.84      197.04      8.51 o
  10   4   6      101.22       92.18      5.31 o
  11   4   6        5.51        4.77      1.76 o
 -11   5   6       26.05       19.12      4.05 o
 -10   5   6       58.77       54.59      4.19 o
  -9   5   6        6.62        6.70      3.72 o
  -8   5   6       67.72       66.39      7.46 o
  -7   5   6      113.09      107.53      9.45 o
  -6   5   6       11.84        8.65      3.41 o
  -5   5   6        8.06        5.52      2.40 o
  -4   5   6      238.69      266.46      9.64 o
  -3   5   6      190.52      225.72     14.69 o
  -2   5   6      432.71      413.49     20.15 o
  -1   5   6      203.83      232.97      9.92 o
   0   5   6      300.55      313.10     11.41 o
   1   5   6       46.91       46.77      5.05 o
   2   5   6      265.87      270.03     14.82 o
   3   5   6      453.62      411.27     20.28 o
   4   5   6      134.73      132.11      6.89 o
   5   5   6        6.65        9.31      3.57 o
   6   5   6      693.43      724.14     27.59 o
   7   5   6      113.54      120.64      8.67 o
   8   5   6        1.98        1.22      2.52 o
   9   5   6       10.46        5.84      2.98 o
  10   5   6        0.18       -0.16      1.95 o
  11   5   6       52.33       45.35      5.27 o
 -11   6   6        1.22        1.63      1.97 o
 -10   6   6       22.23       24.95      2.86 o
  -9   6   6        5.33        5.89      2.56 o
  -8   6   6      717.41      709.50     34.84 o
  -7   6   6      546.39      531.03     19.75 o
  -6   6   6       84.10       68.66      7.49 o
  -5   6   6      338.67      331.55     18.34 o
  -4   6   6      425.46      418.85     12.18 o
  -3   6   6      277.04      261.54     10.78 o
  -2   6   6        1.02       11.10      5.61 o
  -1   6   6      111.84      112.95      9.96 o
   0   6   6      132.95      116.12      8.05 o
   1   6   6     1028.89      964.41     42.12 o
   2   6   6     1088.06      988.29     21.14 o
   3   6   6       72.91       70.05      5.90 o
   4   6   6       59.07       45.60      4.87 o
   5   6   6     3050.70     3057.88     71.68 o
   6   6   6     2205.94     2119.27     35.25 o
   7   6   6        0.14       -1.36      2.93 o
   8   6   6      233.24      234.46      9.55 o
   9   6   6     4441.10     4431.04     37.09 o
  10   6   6        5.24        4.10      1.81 o
  11   6   6       42.48       40.46      4.84 o
 -11   7   6       27.90       26.11      3.56 o
 -10   7   6      277.04      275.71     10.74 o
  -9   7   6        2.89        5.69      3.31 o
  -8   7   6      177.19      173.38     10.99 o
  -7   7   6       50.58       43.28      6.39 o
  -6   7   6       13.11       13.69      4.38 o
  -5   7   6      180.72      196.47     11.70 o
  -4   7   6        0.57       -2.17      2.17 o
  -3   7   6      139.39      147.72      5.08 o
  -2   7   6     1030.82     1094.57     44.80 o
  -1   7   6        0.56       -2.32      4.93 o
   0   7   6        0.10       -1.17      6.39 o
   1   7   6       30.80       31.49      4.26 o
   2   7   6        0.07       -1.07      1.85 o
   3   7   6      909.46      953.65     16.47 o
   4   7   6       12.83       10.88      2.21 o
   5   7   6     1623.89     1554.44     37.65 o
   6   7   6      196.97      209.71     11.60 o
   7   7   6     1129.39     1160.25     21.06 o
   8   7   6     3155.25     3147.69     33.12 o
   9   7   6      181.04      172.22      7.30 o
  10   7   6      307.86      317.21     10.37 o
  11   7   6       96.59       79.79      5.81 o
 -11   8   6      120.50      126.04      7.26 o
 -10   8   6       43.27       41.59      3.34 o
  -9   8   6      217.76      220.58     11.40 o
  -8   8   6      785.66      761.52     26.66 o
  -7   8   6       44.15       40.22      8.28 o
  -6   8   6      582.56      557.45     19.71 o
  -5   8   6       86.84       84.36      7.73 o
  -4   8   6     1148.20     1103.34     20.62 o
  -3   8   6      840.55      819.03     11.94 o
  -2   8   6      903.18      923.20     16.50 o
  -1   8   6     1132.78     1153.31     24.47 o
   0   8   6      551.10      478.88     16.97 o
   1   8   6      772.39      751.61     19.67 o
   2   8   6        7.31        9.63      2.56 o
   3   8   6       41.85       34.41      3.32 o
   4   8   6     1633.29     1594.27     20.47 o
   5   8   6      716.75      746.53     20.72 o
   6   8   6        1.30       -1.92      3.86 o
   7   8   6       51.62       59.27      6.21 o
   8   8   6     1383.44     1447.87     21.72 o
   9   8   6       46.04       42.13      4.96 o
  10   8   6      287.55      311.71      9.82 o
  11   8   6      112.99       96.55      6.04 o
 -10   9   6       37.32       30.12      3.26 o
  -9   9   6        7.41       10.27      3.27 o
  -8   9   6      304.77      312.20     13.43 o
  -7   9   6      437.78      450.45     17.10 o
  -6   9   6       82.96       81.47      7.72 o
  -5   9   6       39.13       29.40      5.18 o
  -4   9   6       14.64       13.13      3.07 o
  -3   9   6      717.51      750.73     11.63 o
  -2   9   6      174.68      193.24      6.51 o
  -1   9   6      905.47      913.82     21.56 o
   0   9   6        0.07        2.95      4.19 o
   1   9   6      195.66      191.44      7.19 o
   2   9   6      817.60      802.64     14.75 o
   3   9   6       50.31       45.96      3.87 o
   4   9   6      759.14      781.56     14.47 o
   5   9   6       38.44       37.39      4.42 o
   6   9   6      676.00      689.89     16.51 o
   7   9   6        0.08        0.83      4.72 o
   8   9   6       96.49      102.31      7.41 o
   9   9   6      963.65      996.23     23.64 o
  10   9   6      277.60      260.60      8.39 o
 -10  10   6       56.69       46.88      3.91 o
  -9  10   6        7.40        4.90      2.06 o
  -8  10   6      253.48      236.00     11.10 o
  -7  10   6       36.92       32.08      5.17 o
  -6  10   6      116.71      114.53      8.80 o
  -5  10   6       52.01       51.14      6.07 o
  -4  10   6     1303.58     1322.86     28.16 o
  -3  10   6     2168.94     2168.34     44.12 o
  -2  10   6      723.19      723.42     13.81 o
  -1  10   6      791.87      777.15     27.58 o
   0  10   6     4208.72     4022.80     43.79 o
   1  10   6     2438.96     2470.79     33.03 o
   2  10   6      162.08      149.48      6.60 o
   3  10   6     2022.78     2009.31     26.30 o
   4  10   6     2233.83     2307.10     35.42 o
   5  10   6      147.34      142.15      7.68 o
   6  10   6      502.39      492.83     13.61 o
   7  10   6     1104.66     1155.37     33.21 o
   8  10   6        1.87        6.41      4.08 o
   9  10   6      111.05      110.16      6.48 o
  10  10   6        3.75        3.39      2.48 o
 -10  11   6       77.37       73.59      4.33 o
  -9  11   6        0.45        1.18      1.40 o
  -8  11   6       96.49       88.74      6.50 o
  -7  11   6      346.19      343.54     19.43 o
  -6  11   6       10.82       14.10      3.92 o
  -5  11   6      220.11      214.77     20.04 o
  -4  11   6      702.78      698.04     17.03 o
  -3  11   6      652.94      651.94     20.20 o
  -2  11   6      597.07      642.54     20.36 o
  -1  11   6      923.49      930.25     18.20 o
   0  11   6     1198.41     1180.97     27.19 o
   1  11   6      258.84      250.80     10.09 o
   2  11   6     1398.84     1382.72     25.19 o
   3  11   6      207.43      201.75     15.93 o
   4  11   6      390.38      365.04     20.69 o
   5  11   6      283.05      280.92     20.60 o
   6  11   6      408.39      399.28     18.50 o
   7  11   6       83.48       67.34      8.81 o
   8  11   6      359.95      367.42     12.34 o
   9  11   6      612.09      626.22     13.69 o
  10  11   6        0.87       -1.00      1.69 o
 -10  12   6      306.88      287.64     10.35 o
  -9  12   6        9.12       11.49      2.55 o
  -8  12   6      446.18      482.69     15.23 o
  -7  12   6     1774.61     1810.15     25.46 o
  -6  12   6      510.43      529.61     14.73 o
  -5  12   6     1521.39     1522.86     31.59 o
  -4  12   6     1082.75     1087.85     28.04 o
  -3  12   6     1638.10     1647.03     48.89 o
  -2  12   6      106.93      104.35      7.82 o
  -1  12   6     1283.88     1238.64     21.08 o
   0  12   6      737.45      795.88     16.84 o
   1  12   6      257.54      278.76     10.05 o
   2  12   6      278.57      279.47     12.03 o
   3  12   6      159.93      186.40     15.37 o
   4  12   6        5.20       -1.65      4.22 o
   5  12   6       46.10       33.36      5.10 o
   6  12   6      272.01      253.63     12.01 o
   7  12   6      250.36      263.44     15.07 o
   8  12   6       75.69       79.54      5.72 o
   9  12   6      730.09      718.56     13.36 o
  -9  13   6        2.33        1.12      2.86 o
  -8  13   6      122.73      123.57      7.37 o
  -7  13   6      166.62      175.57      9.78 o
  -6  13   6       29.48       29.74      4.99 o
  -5  13   6      158.36      191.21     14.55 o
  -4  13   6      822.86      924.17     37.83 o
  -3  13   6       18.98       32.22      8.31 o
  -2  13   6      115.66      122.75     13.63 o
  -1  13   6      946.98     1055.37     23.20 o
   0  13   6        1.75        7.64      2.67 o
   1  13   6       86.36       80.14      6.69 o
   2  13   6      555.51      625.97     27.59 o
   3  13   6       74.81       87.94     10.87 o
   4  13   6      294.85      287.76     18.28 o
   5  13   6       94.01      101.45     10.74 o
   6  13   6       58.51       59.19      6.20 o
   7  13   6       12.01       13.05      4.23 o
   8  13   6      278.39      279.25      9.34 o
   9  13   6       55.23       46.92      3.22 o
  -9  14   6        2.83        0.35      2.28 o
  -8  14   6      796.76      787.29     25.14 o
  -7  14   6     2845.91     2882.11     54.88 o
  -6  14   6      173.23      170.29     15.10 o
  -5  14   6      144.48      153.22      9.06 o
  -4  14   6     2140.16     2224.35     34.87 o
  -3  14   6      972.56      983.05     39.84 o
  -2  14   6        5.01        8.29      5.64 o
  -1  14   6      317.72      304.83     20.59 o
   0  14   6      790.17      778.88     19.39 o
   1  14   6      186.73      183.27     10.27 o
   2  14   6      430.91      375.12     14.43 o
   3  14   6       76.28       72.26      9.77 o
   4  14   6      229.64      238.52     16.12 o
   5  14   6       92.28       94.07     10.15 o
   6  14   6      106.04      102.61      9.76 o
   7  14   6        3.07        4.68      3.32 o
   8  14   6      395.98      372.13     10.37 o
  -9  15   6       11.15       13.79      2.69 o
  -8  15   6      156.29      142.43      9.97 o
  -7  15   6       87.08       89.39      9.55 o
  -6  15   6       12.75       17.01      6.10 o
  -5  15   6      378.28      402.87     14.03 o
  -4  15   6      314.49      306.46     12.94 o
  -3  15   6      249.10      251.60     12.11 o
  -2  15   6      493.80      513.14     26.34 o
  -1  15   6       34.52       51.57      9.39 o
   0  15   6      279.95      278.25     18.86 o
   1  15   6        2.04        0.29      7.51 o
   2  15   6       20.38       16.62      4.09 o
   3  15   6      106.59      116.36      8.08 o
   4  15   6       34.73       26.95      6.31 o
   5  15   6      376.13      340.55     17.29 o
   6  15   6        0.54        3.68      2.88 o
   7  15   6      151.51      136.92      8.65 o
   8  15   6       77.29       72.38      5.07 o
  -8  16   6       40.67       37.33      4.87 o
  -7  16   6      244.44      251.41     14.02 o
  -6  16   6        7.52       11.68      5.22 o
  -5  16   6        8.93        9.57      2.88 o
  -4  16   6      522.94      565.29     16.88 o
  -3  16   6      583.05      633.38     18.47 o
  -2  16   6       13.64        7.36      5.13 o
  -1  16   6       53.05       65.82      9.84 o
   0  16   6     3026.83     3148.38     39.85 o
   1  16   6      437.62      408.08     14.63 o
   2  16   6     1027.14     1079.59     23.42 o
   3  16   6      411.36      404.21     16.20 o
   4  16   6      668.56      640.97     17.09 o
   5  16   6      111.95      110.63      6.84 o
   6  16   6        1.50        6.77      3.16 o
   7  16   6       36.17       26.83      2.89 o
   8  16   6        5.14       -0.14      1.32 o
  -7  17   6       18.28       21.10      4.26 o
  -6  17   6      101.96       99.20      9.26 o
  -5  17   6      228.34      236.74      9.77 o
  -4  17   6        2.17        2.72      2.36 o
  -3  17   6       16.10       10.75      3.22 o
  -2  17   6      709.07      726.08     19.39 o
  -1  17   6      680.61      717.58     28.56 o
   0  17   6       13.54        8.99      3.33 o
   1  17   6      587.98      572.82     16.63 o
   2  17   6      379.87      367.75     13.18 o
   3  17   6      152.64       97.25      9.78 o
   4  17   6        0.05        0.36      1.93 o
   5  17   6      112.63      110.05      6.30 o
   6  17   6        0.07        2.88      1.83 o
   7  17   6       19.78       20.93      3.75 o
  -7  18   6       85.02       85.34      6.12 o
  -6  18   6      286.84      265.51     12.95 o
  -5  18   6       53.45       53.67      4.42 o
  -4  18   6      325.54      353.72     11.97 o
  -3  18   6      765.68      843.91     19.28 o
  -2  18   6      112.30      108.83      7.46 o
  -1  18   6      780.09      800.76     28.25 o
   0  18   6      122.75      147.27     12.01 o
   1  18   6       25.11       22.46      3.43 o
   2  18   6       38.17       44.39      7.00 o
   3  18   6      160.59      159.92     12.55 o
   4  18   6       45.72       46.35      4.27 o
   5  18   6      662.69      665.63     13.24 o
   6  18   6       12.56       10.73      3.08 o
   7  18   6       64.23       61.12      4.81 o
  -6  19   6       75.96       77.46      5.87 o
  -5  19   6       11.28        6.05      1.72 o
  -4  19   6        0.42       -1.08      2.21 o
  -3  19   6       82.51       83.34      5.91 o
  -2  19   6        3.30        3.58      2.36 o
  -1  19   6        0.22       -0.61      2.34 o
   0  19   6      160.48      162.37      7.93 o
   1  19   6      241.58      256.21      9.76 o
   2  19   6       36.05       33.29      3.77 o
   3  19   6        0.95        3.67      3.55 o
   4  19   6        6.84        8.47      1.92 o
   5  19   6        2.17        1.69      2.02 o
   6  19   6      388.26      361.09     11.85 o
  -5  20   6        0.41        3.01      1.54 o
  -4  20   6      179.26      179.58      6.75 o
  -3  20   6       20.91       21.53      2.96 o
  -2  20   6      427.65      450.93     12.18 o
  -1  20   6       46.16       45.75      4.26 o
   0  20   6       27.98       32.42      3.87 o
   1  20   6     1250.52     1327.96     23.11 o
   2  20   6      149.68      159.26      6.58 o
   3  20   6        0.14        1.68      2.03 o
   4  20   6      423.84      399.53     14.04 o
   5  20   6      677.82      614.75     45.59 o
  -4  21   6       86.79       91.65      5.75 o
  -3  21   6        6.54        7.06      1.42 o
  -2  21   6       50.86       54.27      3.74 o
  -1  21   6      166.37      166.24     13.82 o
   0  21   6        1.84        1.30      1.75 o
   1  21   6        1.23        4.14      1.75 o
   2  21   6        3.85        0.39      3.19 o
   3  21   6        3.50        0.59      1.17 o
   4  21   6       19.88       20.83      2.00 o
  -3  22   6      333.65      318.83     10.04 o
  -2  22   6      133.00      139.53      7.71 o
  -1  22   6       52.64       73.27      5.95 o
   0  22   6      319.88      325.27     12.28 o
   1  22   6      426.27      471.44     14.23 o
   2  22   6        3.64        1.98      1.60 o
 -11   1   7       36.72       27.76      3.07 o
 -10   1   7       46.81       41.52      4.38 o
  -9   1   7      756.37      784.02     28.90 o
  -8   1   7       71.30       70.12      4.85 o
  -7   1   7      112.06      112.59      6.28 o
  -6   1   7      399.71      366.60     11.22 o
  -5   1   7       17.45       13.40      2.79 o
  -4   1   7      934.62      957.71     16.14 o
  -3   1   7        0.43       -0.29      1.48 o
  -2   1   7       50.77       46.07      2.75 o
  -1   1   7      602.45      552.51     16.75 o
   0   1   7     1105.34     1096.25     23.79 o
   1   1   7      118.58      147.04      8.98 o
   2   1   7      243.97      196.33      5.75 o
   3   1   7       36.45       26.46      2.63 o
   4   1   7     1408.94     1371.52     19.24 o
   5   1   7       15.74        9.85      3.38 o
   6   1   7       77.08       90.09      6.59 o
   7   1   7      716.97      718.61     20.74 o
   8   1   7      147.92      140.78      6.60 o
   9   1   7       82.99       86.44      5.03 o
  10   1   7       69.03       74.36      5.63 o
  11   1   7        7.66        9.73      1.62 o
 -11   2   7       89.63       83.09      5.84 o
 -10   2   7        0.38        3.58      1.93 o
  -9   2   7      365.23      353.67     10.82 o
  -8   2   7        6.21       10.51      2.99 o
  -7   2   7      190.77      180.69      9.29 o
  -6   2   7      121.36      142.55     11.23 o
  -5   2   7      156.75      160.12      8.77 o
  -4   2   7      264.02      308.92      9.32 o
  -3   2   7        6.93        9.73      1.86 o
  -2   2   7      597.65      592.84      9.83 o
  -1   2   7       11.97       18.42      5.93 o
   0   2   7      610.78      608.73     25.70 o
   1   2   7        6.51       10.64      3.37 o
   2   2   7        4.70        6.92      1.75 o
   3   2   7      575.87      562.89     11.90 o
   4   2   7       34.99       34.70      5.70 o
   5   2   7       26.73       23.05      5.43 o
   6   2   7        0.40       -0.16      2.28 o
   7   2   7       10.34        4.84      2.28 o
   8   2   7       14.04        9.21      3.26 o
   9   2   7       26.39       27.22      5.47 o
  10   2   7      298.22      302.11     10.70 o
  11   2   7        2.78        2.29      1.68 o
 -11   3   7      266.45      255.10      9.58 o
 -10   3   7      284.94      257.85      9.27 o
  -9   3   7      127.43      127.50      6.64 o
  -8   3   7      785.43      762.63     17.53 o
  -7   3   7       12.68       13.71      3.39 o
  -6   3   7      731.54      666.31     17.64 o
  -5   3   7     2250.01     2240.57     31.74 o
  -4   3   7      326.49      326.45      8.52 o
  -3   3   7      113.20      105.67      6.40 o
  -2   3   7     1355.60     1279.88     26.92 o
  -1   3   7      472.01      467.74     12.48 o
   0   3   7       20.69       15.24      3.77 o
   1   3   7      151.33      180.36      8.04 o
   2   3   7       66.79       62.22      3.42 o
   3   3   7      741.09      732.23     12.37 o
   4   3   7      220.12      201.12      8.62 o
   5   3   7      792.07      777.66     21.37 o
   6   3   7        8.65       10.98      3.89 o
   7   3   7      778.30      754.12     15.60 o
   8   3   7      779.51      765.10     15.91 o
   9   3   7      338.89      310.52      9.31 o
  10   3   7       30.60       30.11      3.72 o
  11   3   7     1102.64      979.23     18.95 o
 -10   4   7      146.42      126.79      9.32 o
  -9   4   7      121.63      133.20      7.28 o
  -8   4   7       87.88       78.60      5.87 o
  -7   4   7      130.27      127.66      7.78 o
  -6   4   7        5.80        3.14      2.91 o
  -5   4   7      209.86      195.66      9.60 o
  -4   4   7      240.56      252.71      7.48 o
  -3   4   7       66.34       56.64      3.36 o
  -2   4   7      424.93      438.34     21.05 o
  -1   4   7      382.14      384.25     11.61 o
   0   4   7        9.74        4.35      4.20 o
   1   4   7      779.64      750.67     12.10 o
   2   4   7      174.30      171.26      5.38 o
   3   4   7      241.00      220.72      6.91 o
   4   4   7     1109.48     1046.00     19.58 o
   5   4   7       11.60       11.80      5.74 o
   6   4   7      139.98      142.66      9.54 o
   7   4   7      539.16      533.97     22.32 o
   8   4   7      112.29      106.00      6.13 o
   9   4   7       28.69       28.02      4.38 o
  10   4   7      108.72      109.95      4.78 o
 -10   5   7       16.38       11.26      2.84 o
  -9   5   7      688.26      692.46     13.95 o
  -8   5   7      195.16      197.11      9.19 o
  -7   5   7      723.01      673.85     14.25 o
  -6   5   7      186.18      185.24      7.85 o
  -5   5   7     2213.26     2187.05     26.35 o
  -4   5   7     1828.36     1825.99     40.00 o
  -3   5   7      432.86      434.97     10.79 o
  -2   5   7     1392.65     1432.79     20.72 o
  -1   5   7     2554.58     2518.18     46.68 o
   0   5   7     1357.57     1332.69     16.09 o
   1   5   7       61.28       62.38      3.78 o
   2   5   7     1372.62     1413.27     25.43 o
   3   5   7     2249.91     2250.54     24.89 o
   4   5   7      411.83      423.50     15.96 o
   5   5   7       11.65        8.92      3.59 o
   6   5   7      844.93      782.78     21.70 o
   7   5   7      101.06       96.47      7.89 o
   8   5   7      169.62      158.56     13.82 o
   9   5   7      113.36      134.80      5.90 o
  10   5   7       45.95       51.45      3.18 o
 -10   6   7        9.96        4.38      2.66 o
  -9   6   7       39.49       39.69      6.52 o
  -8   6   7       21.57       25.29      2.92 o
  -7   6   7        1.17       -1.18      2.87 o
  -6   6   7       37.16       38.54      4.64 o
  -5   6   7      174.99      185.46      9.45 o
  -4   6   7       31.83       21.27      4.54 o
  -3   6   7      149.61      138.51      6.38 o
  -2   6   7      132.95      136.50      6.43 o
  -1   6   7     1359.40     1378.10     19.16 o
   0   6   7      456.05      456.28      9.47 o
   1   6   7       43.88       44.93      3.86 o
   2   6   7     1105.66     1093.27     17.11 o
   3   6   7        0.33        6.73      3.42 o
   4   6   7       82.70       91.39      7.80 o
   5   6   7      724.47      704.70     20.71 o
   6   6   7        2.50        4.17      3.34 o
   7   6   7      513.85      520.28     16.88 o
   8   6   7       56.89       46.22      5.22 o
   9   6   7      961.86      971.99     14.64 o
  10   6   7      107.81       95.40      3.85 o
 -10   7   7      158.84      168.79      8.86 o
  -9   7   7       46.56       35.07      3.31 o
  -8   7   7      376.93      389.40     11.57 o
  -7   7   7        9.95       10.24      3.07 o
  -6   7   7      194.74      205.00     13.60 o
  -5   7   7      210.87      198.06      9.72 o
  -4   7   7      671.58      661.33     17.29 o
  -3   7   7      195.92      196.98      9.88 o
  -2   7   7      189.66      182.09      6.56 o
  -1   7   7     2157.59     2226.48     33.81 o
   0   7   7     1564.15     1510.89     20.28 o
   1   7   7      135.93      151.71      6.55 o
   2   7   7     1765.17     1831.32     27.89 o
   3   7   7     2767.27     2670.93     30.09 o
   4   7   7     1937.53     1983.82     33.54 o
   5   7   7        3.17        8.57      5.95 o
   6   7   7      908.64      920.04     22.78 o
   7   7   7      189.13      191.23     10.26 o
   8   7   7       58.30       60.35      5.52 o
   9   7   7      193.08      195.15      7.81 o
  10   7   7       66.22       58.83      3.83 o
  -9   8   7       36.05       34.23      3.11 o
  -8   8   7     1220.75     1188.57     29.14 o
  -7   8   7       60.78       52.63      5.14 o
  -6   8   7      114.55      113.16      7.29 o
  -5   8   7       15.68       11.92      3.34 o
  -4   8   7      357.65      354.49     12.71 o
  -3   8   7       23.56       31.34      4.10 o
  -2   8   7       46.57       49.76      4.11 o
  -1   8   7       12.34       13.93      2.43 o
   0   8   7      179.16      160.64      6.82 o
   1   8   7       12.84       13.21      2.74 o
   2   8   7     1902.12     1898.57     30.23 o
   3   8   7      673.93      682.49     15.18 o
   4   8   7        0.21        1.29      3.06 o
   5   8   7      916.69      940.18     40.72 o
   6   8   7     1070.11     1089.97     24.29 o
   7   8   7      140.57      146.19      8.70 o
   8   8   7       41.41       47.82      8.08 o
   9   8   7       54.98       44.51      4.08 o
  10   8   7      116.54      104.78      4.38 o
 -10   9   7      332.67      290.09     10.07 o
  -9   9   7      454.85      437.22     10.98 o
  -8   9   7     1990.55     1976.66     28.13 o
  -7   9   7     2494.73     2422.04     29.81 o
  -6   9   7      178.58      168.44      8.62 o
  -5   9   7     1404.82     1424.57     25.00 o
  -4   9   7        7.25        9.18      3.85 o
  -3   9   7      240.19      259.50     10.07 o
  -2   9   7       17.94       21.87      3.40 o
  -1   9   7      537.81      517.96     13.72 o
   0   9   7        3.37        3.68      2.43 o
   1   9   7       40.02       33.14      3.96 o
   2   9   7       80.52       86.78      5.60 o
   3   9   7      476.19      502.87     24.75 o
   4   9   7      174.75      173.99     10.41 o
   5   9   7      150.82      144.04      9.76 o
   6   9   7        3.88        5.25      3.25 o
   7   9   7      258.98      249.98     12.23 o
   8   9   7      154.64      172.15      6.43 o
   9   9   7      277.34      266.96     19.30 o
  -9  10   7        0.51        0.84      2.18 o
  -8  10   7      392.68      358.09      9.80 o
  -7  10   7       61.40       56.18      4.79 o
  -6  10   7      308.41      309.37     11.13 o
  -5  10   7       26.38       23.14      3.92 o
  -4  10   7      318.11      334.86     14.91 o
  -3  10   7      602.68      603.84     29.16 o
  -2  10   7       13.60       11.99      2.77 o
  -1  10   7      584.71      552.59     24.98 o
   0  10   7      251.33      273.33      9.72 o
   1  10   7       80.31       65.99      4.92 o
   2  10   7      302.21      298.28     13.18 o
   3  10   7      322.74      305.89     13.22 o
   4  10   7        5.59        4.43      4.95 o
   5  10   7      159.06      148.21     13.39 o
   6  10   7        9.25        5.84      4.94 o
   7  10   7      115.02      118.79     10.45 o
   8  10   7      308.10      286.38     15.48 o
   9  10   7       15.58       14.07      3.31 o
  -9  11   7      300.36      302.05      8.14 o
  -8  11   7      187.83      186.90     12.25 o
  -7  11   7       56.45       53.35      8.28 o
  -6  11   7      951.99      958.80     22.53 o
  -5  11   7       64.53       68.68     10.51 o
  -4  11   7       14.04       16.04      6.71 o
  -3  11   7        8.89       11.04      3.82 o
  -2  11   7      404.73      409.86     12.11 o
  -1  11   7       94.93       80.66      5.52 o
   0  11   7        4.45        1.37      7.08 o
   1  11   7      461.11      448.93     17.31 o
   2  11   7        2.11       -1.68      2.93 o
   3  11   7      462.85      493.50     16.23 o
   4  11   7      556.75      563.39     23.42 o
   5  11   7      250.87      261.15     11.21 o
   6  11   7        4.29        2.79      2.68 o
   7  11   7      832.98      847.83     25.20 o
   8  11   7        4.21        0.22      3.02 o
   9  11   7      177.68      181.46      8.34 o
  -9  12   7       32.77       24.63      2.91 o
  -8  12   7      130.35      130.46      9.72 o
  -7  12   7      542.33      546.12     22.88 o
  -6  12   7      464.02      424.36     22.22 o
  -5  12   7       35.99       40.46      8.65 o
  -4  12   7      369.31      382.52     22.88 o
  -3  12   7      287.41      317.06     19.06 o
  -2  12   7       56.79       59.81      6.25 o
  -1  12   7      150.58      158.03      9.42 o
   0  12   7       98.26       98.38      7.48 o
   1  12   7       35.00       28.88      4.50 o
   2  12   7      126.58      128.65      8.34 o
   3  12   7       52.21       56.60      5.71 o
   4  12   7      103.92       99.51      7.23 o
   5  12   7      127.94      124.94     11.55 o
   6  12   7        3.70        3.63      3.76 o
   7  12   7       31.03       30.52      5.42 o
   8  12   7      180.89      168.57      9.30 o
   9  12   7      151.88      144.94      6.44 o
  -8  13   7      264.66      248.17      9.78 o
  -7  13   7       30.59       27.35      3.58 o
  -6  13   7      150.17      122.29      7.57 o
  -5  13   7       17.63       12.85      3.39 o
  -4  13   7        5.07        1.39      2.86 o
  -3  13   7      125.01      126.58      6.49 o
  -2  13   7       15.20        8.27      5.66 o
  -1  13   7       23.67       33.53      4.81 o
   0  13   7      745.09      778.87     19.83 o
   1  13   7      226.77      242.70     11.15 o
   2  13   7      272.83      294.94     12.04 o
   3  13   7      617.31      644.07     18.76 o
   4  13   7      211.97      224.24     15.54 o
   5  13   7        1.02       -0.06      4.14 o
   6  13   7      130.76      137.08     10.52 o
   7  13   7        1.92        3.15      2.77 o
   8  13   7      248.96      257.53     10.14 o
  -8  14   7      229.60      213.46     10.03 o
  -7  14   7       11.85       13.87      2.50 o
  -6  14   7      111.65      104.71      6.34 o
  -5  14   7      301.21      295.48     11.20 o
  -4  14   7       21.26       20.55      3.59 o
  -3  14   7       34.93       33.83      4.93 o
  -2  14   7       54.48       51.45      9.00 o
  -1  14   7       24.17       21.76      7.07 o
   0  14   7        5.03        1.25      2.33 o
   1  14   7      289.46      309.71     11.97 o
   2  14   7      598.36      603.07     20.06 o
   3  14   7       62.66       86.42     10.27 o
   4  14   7        0.00        0.10      1.76 o
   5  14   7       23.89       20.24      5.12 o
   6  14   7      447.20      466.14     17.49 o
   7  14   7       31.47       27.44      4.19 o
   8  14   7       14.00       11.42      2.19 o
  -7  15   7        3.22        1.58      2.42 o
  -6  15   7      343.61      342.78     16.94 o
  -5  15   7      149.13      136.41     12.20 o
  -4  15   7      130.35      149.92      8.02 o
  -3  15   7      176.50      191.09      9.63 o
  -2  15   7      298.51      302.95     19.43 o
  -1  15   7       68.01       78.83     10.60 o
   0  15   7      152.12      178.46     15.06 o
   1  15   7        0.35        0.02      3.98 o
   2  15   7       42.84       37.11      7.45 o
   3  15   7      647.45      674.99     16.71 o
   4  15   7      202.44      213.07      9.21 o
   5  15   7      267.01      256.17      9.38 o
   6  15   7        0.27       -0.61      2.51 o
   7  15   7      158.68      160.37     11.67 o
  -7  16   7        9.79       12.95      3.05 o
  -6  16   7      130.33      115.11      9.07 o
  -5  16   7       19.64       19.99      5.06 o
  -4  16   7      250.60      227.27     10.52 o
  -3  16   7       51.17       59.66      5.36 o
  -2  16   7        5.79        5.04      2.63 o
  -1  16   7      821.70      854.37     30.54 o
   0  16   7      133.89      183.30     14.13 o
   1  16   7       90.60       98.08     10.50 o
   2  16   7      199.72      217.63     14.60 o
   3  16   7        3.96        2.42      1.98 o
   4  16   7        1.24       -0.28      1.76 o
   5  16   7        4.85        6.63      2.09 o
   6  16   7      335.11      313.65      8.14 o
  -6  17   7      790.44      824.63     20.45 o
  -5  17   7        3.70        3.12      2.98 o
  -4  17   7      542.52      587.52     18.64 o
  -3  17   7      117.87      126.55      7.18 o
  -2  17   7        1.48        1.62      2.39 o
  -1  17   7       28.69       43.84      7.34 o
   0  17   7      766.68      825.82     27.72 o
   1  17   7      257.19      271.31     15.56 o
   2  17   7      233.09      244.82     14.25 o
   3  17   7        2.65        5.43      2.06 o
   4  17   7      233.91      252.18      9.71 o
   5  17   7        1.33        2.27      2.47 o
   6  17   7       54.27       47.75      3.69 o
  -6  18   7       15.52       20.82      2.95 o
  -5  18   7       25.83       24.46      4.14 o
  -4  18   7        6.18        4.96      2.13 o
  -3  18   7       91.20       86.36      5.45 o
  -2  18   7       75.06       82.49      5.73 o
  -1  18   7      521.56      565.65     28.70 o
   0  18   7      329.02      341.91     16.42 o
   1  18   7      167.74      173.10     11.45 o
   2  18   7       12.04       12.04      3.93 o
   3  18   7       68.30       49.34      5.38 o
   4  18   7       25.24       19.29      2.23 o
   5  18   7      123.87      120.74      5.78 o
  -5  19   7      508.36      477.27     12.27 o
  -4  19   7       35.01       21.59      3.57 o
  -3  19   7      685.14      718.53     13.34 o
  -2  19   7      259.10      270.81      8.93 o
  -1  19   7      771.64      891.33     16.53 o
   0  19   7        8.42       18.55      3.67 o
   1  19   7      250.47      261.83     12.21 o
   2  19   7      796.70      909.73     20.77 o
   3  19   7      355.85      407.10     12.31 o
  -3  20   7        9.75        4.51      1.30 o
  -2  20   7        1.97        0.92      1.87 o
  -1  20   7       68.32       89.10      4.58 o
   0  20   7       83.44       84.47      5.50 o
   1  20   7       25.29       31.77      4.52 o
   2  20   7      264.17      273.49     30.78 o
   3  20   7      158.43      164.65      7.94 o
  -1  21   7      142.59      143.51      7.08 o
   0  21   7      333.07      383.37     11.89 o
   1  21   7       32.00       24.33      3.29 o
   2  21   7       27.18       26.06      3.01 o
 -10   0   8        1.51        3.43      1.78 o
  -9   0   8      125.85      134.52      6.20 o
  -8   0   8        5.47       11.04      2.81 o
  -7   0   8      159.32      146.23     10.57 o
  -6   0   8     1052.51      993.65     24.01 o
  -5   0   8        3.74        1.38      4.30 o
  -4   0   8       17.59       12.33      3.94 o
  -3   0   8       39.66       33.94      3.79 o
  -2   0   8     1752.89     1812.66     29.36 o
  -1   0   8      645.59      642.57     17.93 o
   0   0   8     6606.28     6813.72    102.41 o
   1   0   8     3790.27     3863.96     64.30 o
   2   0   8       68.17       67.99      6.43 o
   3   0   8      568.21      590.08     27.95 o
   4   0   8      176.20      206.36     17.27 o
   5   0   8      155.81      146.56      8.88 o
   6   0   8      142.49      128.32      8.18 o
   7   0   8      111.85      114.04     12.56 o
   8   0   8       10.93       11.71      3.71 o
   9   0   8       43.98       57.05      7.17 o
  10   0   8      199.61      203.49      9.19 o
 -10   1   8       19.45       24.83      3.29 o
  -9   1   8        0.01        0.31      1.38 o
  -8   1   8        0.00        0.35      1.14 o
  -7   1   8        0.53       -0.10      2.15 o
  -6   1   8       52.74       52.26      5.01 o
  -5   1   8      130.54      138.29      6.67 o
  -4   1   8      277.06      271.60      9.28 o
  -3   1   8       77.98       83.40      3.98 o
  -2   1   8       43.90       44.83      3.66 o
  -1   1   8        8.49       11.46      2.32 o
   0   1   8      355.75      364.74     13.82 o
   1   1   8     2849.29     3065.21     28.48 o
   2   1   8      819.48      871.84     15.35 o
   3   1   8      166.90      181.93     13.22 o
   4   1   8        2.99        0.27      2.68 o
   5   1   8      416.65      400.04     12.42 o
   6   1   8      420.13      423.88     16.71 o
   7   1   8      130.36      120.99      5.35 o
   8   1   8      381.26      345.08      8.00 o
   9   1   8      224.87      211.80      9.10 o
  10   1   8        0.82        0.36      1.89 o
 -10   2   8      109.25      103.73      6.41 o
  -9   2   8        2.55        1.44      2.30 o
  -8   2   8       10.32        7.27      1.79 o
  -7   2   8       19.38       17.04      2.94 o
  -6   2   8        2.74        1.87      2.16 o
  -5   2   8      463.64      464.83     13.69 o
  -4   2   8       40.85       41.50      6.28 o
  -3   2   8       20.45       25.39      2.84 o
  -2   2   8      610.26      615.69     14.64 o
  -1   2   8     1224.84     1281.47     17.55 o
   0   2   8      133.68      142.85      6.11 o
   1   2   8      750.26      774.18     14.27 o
   2   2   8      756.95      780.28     14.44 o
   3   2   8     1098.45     1106.08     19.90 o
   4   2   8      199.37      201.50      9.09 o
   5   2   8      144.63      127.92      7.37 o
   6   2   8     1116.83     1024.47     31.43 o
   7   2   8      374.64      370.18     11.31 o
   8   2   8        0.26       -3.16      3.16 o
   9   2   8      133.15      120.45      5.07 o
  10   2   8       13.90       11.33      1.78 o
  -9   3   8       78.62       75.53      3.98 o
  -8   3   8      148.42      138.75      8.04 o
  -7   3   8       33.47       29.08      4.53 o
  -6   3   8       52.26       45.41      4.35 o
  -5   3   8      239.62      244.35      9.84 o
  -4   3   8        0.65        0.28      1.96 o
  -3   3   8      312.30      331.96      9.27 o
  -2   3   8       22.49       19.88      3.26 o
  -1   3   8      375.21      378.75     11.47 o
   0   3   8       32.56       33.36      3.23 o
   1   3   8       19.51       16.66      2.61 o
   2   3   8      289.51      276.97      7.64 o
   3   3   8        2.41        1.47      1.96 o
   4   3   8        0.06        3.59      2.25 o
   5   3   8      121.18      113.46      9.05 o
   6   3   8      262.08      258.02     13.43 o
   7   3   8        2.36       -0.40      2.05 o
   8   3   8       13.26       12.21      2.57 o
   9   3   8        0.73        3.84      1.56 o
  10   3   8        6.56        3.32      1.82 o
  -9   4   8       13.52       14.47      2.00 o
  -8   4   8      645.73      622.70     17.10 o
  -7   4   8      643.79      619.54     17.80 o
  -6   4   8      235.90      209.42     11.26 o
  -5   4   8       10.51       11.17      2.81 o
  -4   4   8       14.28       15.61      3.74 o
  -3   4   8      188.70      186.23      9.12 o
  -2   4   8       24.43       23.99      3.32 o
  -1   4   8      300.05      282.68      8.60 o
   0   4   8       62.72       59.69      4.16 o
   1   4   8      471.28      538.47     12.78 o
   2   4   8     1004.78     1024.42     16.49 o
   3   4   8       87.87       95.20      5.34 o
   4   4   8        2.19        0.88      2.44 o
   5   4   8      221.51      192.26     11.13 o
   6   4   8      474.41      501.47     14.42 o
   7   4   8        2.44       -0.07      2.18 o
   8   4   8       59.57       50.39      4.02 o
   9   4   8       91.30       79.38      4.04 o
  -9   5   8        3.85        2.69      1.76 o
  -8   5   8     1215.90     1176.24     20.03 o
  -7   5   8      117.20      102.45     10.04 o
  -6   5   8      112.76      122.86      8.45 o
  -5   5   8      776.10      743.13     44.10 o
  -4   5   8      775.21      762.78     17.59 o
  -3   5   8      341.83      333.83      8.53 o
  -2   5   8      974.52     1000.62     15.96 o
  -1   5   8       28.60       25.91      4.24 o
   0   5   8      464.38      438.52     10.65 o
   1   5   8     1674.62     1657.59     20.38 o
   2   5   8       19.77       14.00      3.01 o
   3   5   8      144.24      131.12      6.17 o
   4   5   8      972.57      929.11     19.05 o
   5   5   8       41.55       34.75      4.29 o
   6   5   8       52.10       37.20      4.26 o
   7   5   8       44.89       45.95      4.26 o
   8   5   8       91.65       86.97      4.90 o
   9   5   8      334.10      321.82      7.37 o
  -9   6   8      231.10      230.55     11.22 o
  -8   6   8      340.96      323.37     16.41 o
  -7   6   8      248.54      222.11     15.59 o
  -6   6   8      642.54      606.62     17.81 o
  -5   6   8        3.13        8.86      3.49 o
  -4   6   8      399.36      399.75     12.98 o
  -3   6   8      761.83      816.41     20.61 o
  -2   6   8      507.45      494.30     13.57 o
  -1   6   8        2.31        0.70      1.99 o
   0   6   8      479.89      463.78     16.85 o
   1   6   8      203.68      192.43      8.53 o
   2   6   8      241.55      246.55     11.41 o
   3   6   8       64.33       83.34      7.49 o
   4   6   8      229.89      232.88      9.56 o
   5   6   8      365.96      345.15     11.36 o
   6   6   8        9.71       15.99      4.57 o
   7   6   8      399.93      376.30     10.92 o
   8   6   8        4.30        4.33      2.52 o
   9   6   8        7.71        7.69      1.88 o
  -9   7   8       23.00       20.98      3.67 o
  -8   7   8       50.10       53.17      4.71 o
  -7   7   8       62.32       59.76      5.39 o
  -6   7   8      299.16      297.87     16.91 o
  -5   7   8      239.21      236.40     13.36 o
  -4   7   8      133.58      147.50      8.09 o
  -3   7   8      108.48      111.09      6.76 o
  -2   7   8      177.16      168.64      8.13 o
  -1   7   8     1544.69     1669.24     26.03 o
   0   7   8       64.83       76.72      5.73 o
   1   7   8      226.75      221.88      9.10 o
   2   7   8      699.12      711.75     15.81 o
   3   7   8       26.65       31.88      6.91 o
   4   7   8       84.40       96.98      7.81 o
   5   7   8      215.62      218.38      8.94 o
   6   7   8      246.01      233.55      9.48 o
   7   7   8        0.63        2.27      1.85 o
   8   7   8        2.86        0.63      1.45 o
   9   7   8      323.70      268.14     24.49 o
  -9   8   8       75.35       82.62      5.90 o
  -8   8   8      292.07      295.83     14.06 o
  -7   8   8      986.69      971.91     19.65 o
  -6   8   8      183.94      164.86      9.40 o
  -5   8   8      212.43      195.82      8.85 o
  -4   8   8        2.58        2.78      3.18 o
  -3   8   8     1293.60     1286.91     27.82 o
  -2   8   8       14.49       15.17      4.16 o
  -1   8   8      550.29      535.73     14.05 o
   0   8   8      110.30       91.41      6.02 o
   1   8   8        4.66        3.20      2.48 o
   2   8   8      446.32      467.30     12.68 o
   3   8   8       95.53      100.78      8.04 o
   4   8   8      247.42      256.66     16.87 o
   5   8   8      132.88      128.58      8.51 o
   6   8   8      132.97      109.97      5.88 o
   7   8   8        9.30        3.70      2.30 o
   8   8   8     1388.80     1209.37     16.73 o
   9   8   8      202.03      194.07      8.12 o
  -9   9   8        3.57        6.37      1.79 o
  -8   9   8       49.20       45.49      4.49 o
  -7   9   8      282.24      264.03     13.10 o
  -6   9   8      145.50      145.76      8.58 o
  -5   9   8       16.39        8.28      3.30 o
  -4   9   8       55.47       50.10      5.80 o
  -3   9   8       76.60       81.85      7.37 o
  -2   9   8      179.73      187.84      8.44 o
  -1   9   8        0.13       -2.58      2.58 o
   0   9   8      294.15      270.46      9.86 o
   1   9   8       12.91       12.45      2.86 o
   2   9   8       30.45       24.81      3.40 o
   3   9   8      366.72      361.14     14.74 o
   4   9   8      135.69      133.97      8.71 o
   5   9   8        0.10       -3.77      5.12 o
   6   9   8      107.69       98.69      6.63 o
   7   9   8       34.41       37.88      5.57 o
   8   9   8       83.90       71.08      5.44 o
   9   9   8       16.14       14.34      2.48 o
  -8  10   8        8.09        6.66      1.81 o
  -7  10   8        3.69        5.97      2.50 o
  -6  10   8      382.15      352.24     12.56 o
  -5  10   8      159.47      150.71     16.09 o
  -4  10   8        2.83        3.55      3.07 o
  -3  10   8       28.43       24.23      4.45 o
  -2  10   8      192.35      209.26      9.81 o
  -1  10   8       25.35       29.16      3.61 o
   0  10   8      150.12      144.02      7.13 o
   1  10   8       35.44       35.70      3.86 o
   2  10   8        7.49        7.56      2.54 o
   3  10   8      197.56      205.98     10.57 o
   4  10   8       98.61      102.78      7.48 o
   5  10   8       55.82       50.19      5.11 o
   6  10   8      101.57      100.51      6.24 o
   7  10   8     1134.70     1107.38     27.63 o
   8  10   8      440.87      429.63     13.42 o
  -8  11   8        2.32        3.09      1.96 o
  -7  11   8      399.62      388.65     10.78 o
  -6  11   8        3.54       -0.60      2.27 o
  -5  11   8        8.81        4.21      5.35 o
  -4  11   8        0.16       -1.84      2.92 o
  -3  11   8        1.70       -1.10      2.53 o
  -2  11   8       17.33       10.10      4.38 o
  -1  11   8      134.71      158.25      7.34 o
   0  11   8       37.55       35.32      3.80 o
   1  11   8        0.62        0.59      2.81 o
   2  11   8        3.66        2.66      2.92 o
   3  11   8       10.32        6.52      3.73 o
   4  11   8       27.31       25.83      4.41 o
   5  11   8        0.37       -1.76      3.99 o
   6  11   8       30.59       28.93      3.25 o
   7  11   8       77.60       71.87      6.58 o
   8  11   8      120.79      113.91      6.46 o
  -7  12   8       11.72       11.85      3.04 o
  -6  12   8      126.73      123.60      8.67 o
  -5  12   8      362.62      357.88     12.25 o
  -4  12   8       48.57       53.92      5.99 o
  -3  12   8        7.86        7.99      3.14 o
  -2  12   8     1397.85     1469.57     44.99 o
  -1  12   8      164.58      183.54     10.07 o
   0  12   8       93.37       89.39      6.98 o
   1  12   8      252.62      251.28     11.16 o
   2  12   8      489.22      543.96     15.93 o
   3  12   8      880.44      928.15     20.46 o
   4  12   8        2.53        5.97      2.55 o
   5  12   8      122.72      126.93      6.48 o
   6  12   8      538.13      573.02     18.89 o
   7  12   8      289.81      293.78     11.58 o
   8  12   8      162.80      151.00      6.36 o
  -7  13   8        0.03        1.06      1.13 o
  -6  13   8       20.86       20.73      2.83 o
  -5  13   8       15.33       19.73      3.21 o
  -4  13   8        0.79        1.08      2.06 o
  -3  13   8        3.87        4.72      2.47 o
  -2  13   8       11.79       15.90      5.78 o
  -1  13   8        5.12        4.96      5.40 o
   0  13   8        1.65        0.83      2.44 o
   1  13   8       79.58       72.77      6.08 o
   2  13   8      200.47      188.48      8.99 o
   3  13   8       55.14       55.85      7.80 o
   4  13   8      115.80      103.27      5.96 o
   5  13   8       50.14       49.37      6.65 o
   6  13   8        1.39        0.15      2.93 o
   7  13   8        0.19        2.44      1.91 o
  -6  14   8      113.40      105.10      8.00 o
  -5  14   8       94.54       91.38      5.00 o
  -4  14   8        2.28        2.66      4.01 o
  -3  14   8      339.63      338.34     18.55 o
  -2  14   8       77.43       96.43      6.48 o
  -1  14   8      320.41      351.32     19.35 o
   0  14   8        5.17        0.76      4.18 o
   1  14   8       28.78       21.38      3.34 o
   2  14   8      175.33      193.88     10.44 o
   3  14   8      545.27      563.94     21.85 o
   4  14   8      131.84      133.47     10.21 o
   5  14   8       21.81       28.63      4.72 o
   6  14   8      277.09      278.68     11.04 o
   7  14   8       76.43       74.11      4.49 o
  -6  15   8        2.48        2.14      1.95 o
  -5  15   8       21.12       11.86      3.83 o
  -4  15   8       11.76        7.38      3.39 o
  -3  15   8        0.21       -1.77      3.46 o
  -2  15   8        0.15       -4.71      4.71 o
  -1  15   8        8.55        6.74      4.35 o
   0  15   8       71.70       87.45      9.64 o
   1  15   8       88.08       78.80      9.09 o
   2  15   8      202.69      196.49     13.01 o
   3  15   8       57.45       49.59      6.58 o
   4  15   8       76.09       68.40      6.98 o
   5  15   8       76.91       81.39      6.57 o
   6  15   8      103.49      103.98      5.86 o
  -5  16   8      107.11      103.75      7.38 o
  -4  16   8      153.91      146.65      9.95 o
  -3  16   8       28.56       30.59      5.66 o
  -2  16   8      367.78      378.60     11.00 o
  -1  16   8       52.17       62.58      4.99 o
   0  16   8      282.54      310.85     16.00 o
   1  16   8      921.10     1004.86     27.77 o
   2  16   8       36.69       35.98      5.86 o
   3  16   8      553.72      620.92     19.55 o
   4  16   8       14.68       11.23      3.37 o
   5  16   8      142.46      117.27      6.54 o
  -5  17   8       19.97       20.98      3.02 o
  -4  17   8       19.98       28.33      4.26 o
  -3  17   8        1.27        6.15      2.83 o
  -2  17   8        0.83       -0.58      3.41 o
  -1  17   8      371.65      387.69     10.72 o
   0  17   8      101.26       95.57      5.64 o
   1  17   8      104.80       87.27      7.81 o
   2  17   8       10.02        3.52      3.32 o
   3  17   8       14.75       18.23      3.73 o
   4  17   8       23.88       18.74      3.06 o
  -4  18   8        0.01        2.13      1.49 o
  -3  18   8       11.39        9.63      2.64 o
  -2  18   8      233.09      233.71     19.37 o
  -1  18   8      134.84      109.77      5.19 o
   0  18   8      288.54      302.82      8.65 o
   1  18   8      106.01      110.73      5.29 o
   2  18   8      293.22      274.63     10.69 o
   3  18   8       28.29       21.37      2.97 o
  -2  19   8       70.89       77.95      5.10 o
  -1  19   8      184.43      161.94      9.16 o
   0  19   8      199.36      201.75      5.88 o
   1  19   8      167.55      166.90      5.21 o
   2  19   8       21.36       18.64      2.71 o
  -8   1   9       84.45       77.01      5.67 o
  -7   1   9      172.36      151.88      6.77 o
  -6   1   9      165.40      154.56      6.76 o
  -5   1   9      104.77       94.31      6.99 o
  -4   1   9       86.45       83.18      6.87 o
  -3   1   9      773.69      826.38     20.97 o
  -2   1   9       30.83       47.35      5.01 o
  -1   1   9       45.78       64.77      4.24 o
   0   1   9        6.59        5.10      2.05 o
   1   1   9      675.34      749.32     13.79 o
   2   1   9      304.93      356.48     18.91 o
   3   1   9      153.75      160.64     10.05 o
   4   1   9      131.25      155.49     11.71 o
   5   1   9      437.63      429.24     15.93 o
   6   1   9       45.03       38.11      5.14 o
   7   1   9      209.33      178.14      9.01 o
   8   1   9      118.05      129.38      6.55 o
  -8   2   9        2.53        4.35      2.20 o
  -7   2   9       19.35       24.19      5.49 o
  -6   2   9       14.61       10.64      2.46 o
  -5   2   9      414.13      398.25     13.41 o
  -4   2   9      571.19      549.89     16.53 o
  -3   2   9       36.27       43.59      4.06 o
  -2   2   9      320.34      351.16     10.81 o
  -1   2   9      681.56      715.58     12.90 o
   0   2   9       69.91       63.84      4.32 o
   1   2   9      640.01      632.27     12.59 o
   2   2   9      398.79      384.01     14.23 o
   3   2   9        8.92       10.11      3.68 o
   4   2   9        3.94       -3.22      3.25 o
   5   2   9      490.28      440.90     11.61 o
   6   2   9        8.35        6.90      2.25 o
   7   2   9        1.73       -2.35      2.35 o
   8   2   9      207.41      197.13      8.55 o
  -8   3   9       70.07       70.58      5.87 o
  -7   3   9      458.08      448.53     17.70 o
  -6   3   9       82.31       78.35      5.47 o
  -5   3   9      108.10      106.09      6.99 o
  -4   3   9      704.90      700.31     18.24 o
  -3   3   9       16.31       20.79      3.18 o
  -2   3   9      371.45      412.78     11.61 o
  -1   3   9      272.99      295.22     10.03 o
   0   3   9      531.32      570.24     13.88 o
   1   3   9      142.88      173.82      6.66 o
   2   3   9       81.43       99.73      7.67 o
   3   3   9      101.95      103.31      7.08 o
   4   3   9       25.89       37.85      4.24 o
   5   3   9      189.27      198.77      9.91 o
   6   3   9      468.05      469.02     14.00 o
   7   3   9       48.79       42.93      3.39 o
   8   3   9        2.44        2.25      1.18 o
  -8   4   9       74.34       73.61      6.04 o
  -7   4   9       24.84       23.84      4.84 o
  -6   4   9      841.99      740.81     25.69 o
  -5   4   9       51.20       48.57      8.10 o
  -4   4   9       51.91       54.15      5.69 o
  -3   4   9      297.72      284.86     11.78 o
  -2   4   9      185.66      172.04      7.56 o
  -1   4   9       10.87        9.98      2.51 o
   0   4   9       61.19       58.17      4.71 o
   1   4   9        3.23        4.04      2.49 o
   2   4   9      135.21      148.63      6.07 o
   3   4   9      211.28      195.36      9.70 o
   4   4   9       10.36       14.42      2.82 o
   5   4   9        9.08        8.12      2.53 o
   6   4   9       47.57       41.52      3.66 o
   7   4   9        0.59       -0.06      2.13 o
   8   4   9       17.68       17.02      2.19 o
  -8   5   9        7.74        6.73      2.45 o
  -7   5   9       35.45       32.35      5.33 o
  -6   5   9        1.36        1.52      3.87 o
  -5   5   9       18.63       13.41      5.34 o
  -4   5   9        2.58       -0.85      4.08 o
  -3   5   9      176.36      191.04      9.32 o
  -2   5   9       76.13       93.95      5.57 o
  -1   5   9       69.99       79.80      4.58 o
   0   5   9        4.30        8.69      2.13 o
   1   5   9       47.49       62.99      4.95 o
   2   5   9      203.19      240.33      8.98 o
   3   5   9      721.25      691.29     18.36 o
   4   5   9        4.72        4.94      4.17 o
   5   5   9      243.63      242.40      8.48 o
   6   5   9      905.47      901.90     18.27 o
   7   5   9        6.05        4.21      1.92 o
   8   5   9      287.08      267.37      5.70 o
  -8   6   9       65.45       58.49      5.11 o
  -7   6   9      159.75      156.56     10.31 o
  -6   6   9      356.49      325.97     16.65 o
  -5   6   9      417.87      395.63     19.68 o
  -4   6   9       14.93       14.32      5.63 o
  -3   6   9        1.87        1.60      2.85 o
  -2   6   9      517.81      528.41     13.21 o
  -1   6   9       48.27       48.95      3.69 o
   0   6   9        2.56        5.14      2.46 o
   1   6   9       27.67       20.29      3.17 o
   2   6   9       12.78       12.38      3.78 o
   3   6   9      114.03      130.76     14.00 o
   4   6   9       66.35       57.80      4.48 o
   5   6   9        2.91        5.03      4.90 o
   6   6   9       18.08       16.04      5.75 o
   7   6   9       99.39       92.11      4.16 o
   8   6   9        0.28        1.68      1.22 o
  -8   7   9      384.35      410.21     12.01 o
  -7   7   9       20.60       24.38      4.45 o
  -6   7   9        1.56        1.80      3.31 o
  -5   7   9        6.20        7.54      4.67 o
  -4   7   9      104.85       95.57      6.74 o
  -3   7   9       63.49       73.57      6.43 o
  -2   7   9      108.08      118.76      7.38 o
  -1   7   9      103.07       91.67      5.82 o
   0   7   9      126.18      138.24      6.96 o
   1   7   9      377.55      393.50     11.33 o
   2   7   9      200.61      201.86      8.10 o
   3   7   9       37.45       44.95      5.36 o
   4   7   9       27.76       28.11      4.41 o
   5   7   9      558.25      559.20     15.03 o
   6   7   9       68.42       66.42      4.94 o
   7   7   9       32.40       30.23      3.05 o
   8   7   9        1.04        2.98      1.57 o
  -8   8   9       24.92       23.14      2.85 o
  -7   8   9      179.53      175.69      9.72 o
  -6   8   9       62.41       58.71      7.05 o
  -5   8   9      273.11      257.22      9.96 o
  -4   8   9       59.42       62.83      5.84 o
  -3   8   9       92.17       90.62      7.01 o
  -2   8   9      200.04      207.72      8.28 o
  -1   8   9        8.54        8.29      2.42 o
   0   8   9       88.27       91.43      5.69 o
   1   8   9       35.72       40.35      4.05 o
   2   8   9       27.87       29.21      4.47 o
   3   8   9      385.92      361.19     13.10 o
   4   8   9       28.71       36.52      4.53 o
   5   8   9       81.36       71.46      5.49 o
   6   8   9        1.62        3.02      2.01 o
   7   8   9       24.47       33.74      4.58 o
  -7   9   9       18.92       21.08      3.52 o
  -6   9   9      565.68      512.03     26.14 o
  -5   9   9       93.80       80.78      5.66 o
  -4   9   9       84.01       82.50      6.23 o
  -3   9   9      712.55      754.24     24.41 o
  -2   9   9      726.61      734.34     18.66 o
  -1   9   9       11.91       19.28      3.05 o
   0   9   9      111.20      112.45      6.10 o
   1   9   9      658.86      692.12     14.16 o
   2   9   9     1796.25     1868.37     29.23 o
   3   9   9        1.47        4.28      3.11 o
   4   9   9      262.43      280.16     13.45 o
   5   9   9      388.49      381.44     11.32 o
   6   9   9      323.08      345.71     12.95 o
   7   9   9       13.47       12.82      2.96 o
  -7  10   9      752.35      752.13     15.80 o
  -6  10   9       50.44       47.47      3.58 o
  -5  10   9        0.89       -1.13      2.36 o
  -4  10   9       49.34       52.52      4.87 o
  -3  10   9      125.73      125.00      7.51 o
  -2  10   9      215.64      215.69      9.91 o
  -1  10   9        1.97        2.13      1.87 o
   0  10   9        0.97        2.81      1.94 o
   1  10   9      153.54      145.86      6.41 o
   2  10   9       11.19        8.54      5.46 o
   3  10   9      193.79      186.88      8.84 o
   4  10   9       37.49       27.83      6.61 o
   5  10   9        0.05       -0.67      1.72 o
   6  10   9       14.58       23.01      2.52 o
   7  10   9      140.69      154.85      7.08 o
  -6  11   9      371.30      334.73     30.05 o
  -5  11   9       20.86       18.09      2.65 o
  -4  11   9       27.74       27.68      3.46 o
  -3  11   9      698.30      717.13     16.44 o
  -2  11   9       61.51       78.59      5.86 o
  -1  11   9        2.22        0.58      2.13 o
   0  11   9      768.47      853.76     18.87 o
   1  11   9     1037.01     1134.60     21.53 o
   2  11   9        5.17        7.87      2.79 o
   3  11   9       59.55       65.52      5.27 o
   4  11   9      716.39      716.77     14.75 o
   5  11   9      157.07      158.69      6.21 o
   6  11   9      122.10      121.81      7.24 o
  -5  12   9       20.85       12.47      3.09 o
  -4  12   9        0.03        1.23      1.71 o
  -3  12   9        1.88        4.06      2.20 o
  -2  12   9        7.06       10.76      2.93 o
  -1  12   9       57.27       50.56      4.33 o
   0  12   9      159.70      161.95     12.54 o
   1  12   9      194.48      183.45      8.38 o
   2  12   9      103.87      123.19      6.80 o
   3  12   9      227.08      247.28      8.78 o
   4  12   9        8.77       12.42      2.32 o
   5  12   9       64.50       74.80      6.38 o
   6  12   9       92.41       97.17      5.90 o
  -5  13   9       12.17       15.09      3.03 o
  -4  13   9      368.09      335.59     18.34 o
  -3  13   9      528.72      509.77     18.99 o
  -2  13   9      398.57      415.78     17.91 o
  -1  13   9       43.12       42.61      6.84 o
   0  13   9      139.35      141.94     11.08 o
   1  13   9      135.68      155.90     11.47 o
   2  13   9       61.13       64.55      4.60 o
   3  13   9       63.87       68.46      5.24 o
   4  13   9        8.16        9.22      3.50 o
   5  13   9       85.29       84.75      6.09 o
  -4  14   9       19.24       17.48      3.45 o
  -3  14   9        4.75        6.87      3.03 o
  -2  14   9        2.61        7.01      3.25 o
  -1  14   9      205.30      235.60     13.10 o
   0  14   9       84.58       93.85      8.53 o
   1  14   9       49.97       66.53      7.38 o
   2  14   9      573.49      600.35     19.39 o
   3  14   9       13.93       13.23      3.53 o
   4  14   9      190.13      235.64     10.17 o
   5  14   9       26.35       31.01      3.31 o
  -4  15   9      137.01      138.60      7.20 o
  -3  15   9      176.89      173.47      9.25 o
  -2  15   9      152.99      138.07      9.01 o
  -1  15   9       54.74       56.71      6.38 o
   0  15   9      530.09      555.03     23.64 o
   1  15   9      796.20      787.41     21.16 o
   2  15   9        9.83       17.28      3.82 o
   3  15   9       18.94       21.47      3.80 o
   4  15   9      461.11      479.23     12.29 o
  -3  16   9       10.13       13.42      2.47 o
  -2  16   9       76.42       67.41      5.63 o
  -1  16   9       31.47       31.49      4.33 o
   0  16   9        0.54        1.78      1.30 o
   1  16   9      212.72      244.50     21.23 o
   2  16   9       18.33       19.14      3.21 o
   3  16   9       62.06       56.32      4.33 o
  -1  17   9      172.89      159.55      7.27 o
   0  17   9       41.60       47.58      4.24 o
   1  17   9      139.41      134.12      6.48 o
  -6   0  10       73.24       76.06      5.70 o
  -5   0  10       16.53       20.24      4.07 o
  -4   0  10     1785.38     1755.44     35.29 o
  -3   0  10      124.62      131.85     10.63 o
  -2   0  10       41.49       34.65      6.42 o
  -1   0  10      205.63      214.28      9.10 o
   0   0  10     2190.42     2363.53     62.62 o
   1   0  10      286.73      259.45     14.68 o
   2   0  10      454.48      431.05     18.89 o
   3   0  10      271.50      254.65     14.85 o
   4   0  10     1357.95     1320.07     32.11 o
   5   0  10      104.80       84.21      8.26 o
   6   0  10      164.35      151.60      9.49 o
   7   0  10      842.74      819.93     17.50 o
  -6   1  10       48.77       43.04      3.08 o
  -5   1  10       49.33       46.90      3.92 o
  -4   1  10       98.89      103.16      6.21 o
  -3   1  10       59.53       58.90      5.15 o
  -2   1  10       10.32        8.18      2.77 o
  -1   1  10      765.38      828.36     12.37 o
   0   1  10      772.04      775.97     13.14 o
   1   1  10      328.86      342.89     12.66 o
   2   1  10       55.45       46.04      4.85 o
   3   1  10       32.30       33.62      4.31 o
   4   1  10       18.27       20.39      3.64 o
   5   1  10       23.93       19.15      3.27 o
   6   1  10       67.04       51.69      7.24 o
   7   1  10      166.24      166.81      6.05 o
  -6   2  10        4.20       -0.53      1.66 o
  -5   2  10      383.97      375.38     15.68 o
  -4   2  10       32.19       25.76      3.36 o
  -3   2  10      226.93      234.76      9.56 o
  -2   2  10      131.16      139.79      7.76 o
  -1   2  10       60.82       66.48      4.57 o
   0   2  10      137.58      144.98      5.44 o
   1   2  10      466.01      468.94     11.52 o
   2   2  10       56.18       50.50      5.04 o
   3   2  10      364.59      341.67     17.38 o
   4   2  10      377.45      359.43     11.72 o
   5   2  10      244.46      228.35     17.99 o
   6   2  10      147.05      115.25      6.65 o
   7   2  10      156.39      125.19      4.70 o
  -7   3  10       93.68       84.28      4.91 o
  -6   3  10      135.36      144.54      8.48 o
  -5   3  10        9.69       10.44      1.99 o
  -4   3  10      102.77      100.92      6.76 o
  -3   3  10       70.70       74.29      5.48 o
  -2   3  10        0.51       -0.06      2.07 o
  -1   3  10       16.35       20.08      2.88 o
   0   3  10      139.75      152.31     10.73 o
   1   3  10       92.15       89.32      4.99 o
   2   3  10       69.14       56.01      7.28 o
   3   3  10      189.56      181.90     10.63 o
   4   3  10       55.08       48.87      4.58 o
   5   3  10       23.45       19.32      3.13 o
   6   3  10        8.93        4.93      2.60 o
   7   3  10      103.70       84.53      5.65 o
  -6   4  10       42.74       33.42      4.42 o
  -5   4  10      109.36      105.35      8.58 o
  -4   4  10      280.26      291.57     15.17 o
  -3   4  10      451.16      438.84     11.99 o
  -2   4  10      104.95       99.96     10.46 o
  -1   4  10      936.41     1025.91     20.44 o
   0   4  10     1133.02     1203.03     22.25 o
   1   4  10      570.55      595.14     21.26 o
   2   4  10       21.00       15.87      4.99 o
   3   4  10      441.22      431.87     12.10 o
   4   4  10       73.15       66.29      4.96 o
   5   4  10      261.35      264.07     15.38 o
   6   4  10       14.88       12.49      2.13 o
   7   4  10        1.58        1.34      1.34 o
  -6   5  10        0.18        1.43      1.94 o
  -5   5  10       16.36        7.76      3.31 o
  -4   5  10       41.78       36.13      5.88 o
  -3   5  10        0.58        1.65      3.50 o
  -2   5  10       29.32       29.90      6.12 o
  -1   5  10       81.45       96.32      6.68 o
   0   5  10        5.04        2.85      2.69 o
   1   5  10       25.13       24.17      3.92 o
   2   5  10       19.91       24.32      5.89 o
   3   5  10       11.35       12.97      4.20 o
   4   5  10       29.30       22.30      2.98 o
   5   5  10        2.58        2.87      1.29 o
   6   5  10       32.61       27.52      4.05 o
  -6   6  10       88.97       85.35      6.21 o
  -5   6  10        5.06        6.77      3.19 o
  -4   6  10      944.33      887.17     24.86 o
  -3   6  10       35.78       40.02      6.31 o
  -2   6  10        4.74        5.80      3.77 o
  -1   6  10       74.70       78.57      5.83 o
   0   6  10      183.78      189.38      8.77 o
   1   6  10      186.85      215.88      8.86 o
   2   6  10       69.53       72.15      5.35 o
   3   6  10      178.97      175.69      7.64 o
   4   6  10      218.11      242.77      8.35 o
   5   6  10      151.15      139.57      5.69 o
   6   6  10        0.09       -0.10      1.64 o
  -6   7  10       95.00       98.49      6.20 o
  -5   7  10        1.59       -0.22      2.32 o
  -4   7  10        0.15       -2.14      2.46 o
  -3   7  10        4.02        5.32      3.63 o
  -2   7  10      562.09      568.30     20.72 o
  -1   7  10        3.13        6.36      2.66 o
   0   7  10       85.98       79.75      4.54 o
   1   7  10      170.49      186.70     23.18 o
   2   7  10       10.31        6.29      2.34 o
   3   7  10      117.48      129.33      6.55 o
   4   7  10      125.69      129.26      6.03 o
   5   7  10        3.74        3.35      1.53 o
   6   7  10        1.49        3.61      1.88 o
  -6   8  10      153.09      155.85      6.90 o
  -5   8  10      681.41      611.02     16.70 o
  -4   8  10      122.02      129.50      8.85 o
  -3   8  10       44.39       54.30      6.39 o
  -2   8  10       23.25       19.95      4.19 o
  -1   8  10      700.61      734.11     35.09 o
   0   8  10      114.03      128.56      5.47 o
   1   8  10      357.48      407.48     15.38 o
   2   8  10       15.34       17.95      2.99 o
   3   8  10       23.30       26.98      3.30 o
   4   8  10     1460.63     1504.48     19.09 o
   5   8  10       80.98       80.69      4.04 o
  -5   9  10        9.50       11.45      2.73 o
  -4   9  10       32.14       22.83      3.79 o
  -3   9  10      114.26       76.39      7.18 o
  -2   9  10       82.07       69.16      4.61 o
  -1   9  10      220.20      207.68      7.91 o
   0   9  10       34.57       31.24      4.30 o
   1   9  10       33.85       31.95      3.63 o
   2   9  10      257.55      258.22      8.78 o
   3   9  10        5.06        1.64      3.22 o
   4   9  10       96.02       98.14      4.75 o
   5   9  10       18.78       17.72      2.18 o
  -4  10  10      156.35      148.32      7.53 o
  -3  10  10       80.75       66.48      3.94 o
  -2  10  10       90.76       76.97      4.51 o
  -1  10  10      327.03      324.95      9.17 o
   0  10  10      503.99      523.51     17.50 o
   1  10  10      163.57      186.46      7.44 o
   2  10  10       24.48       25.42      3.09 o
   3  10  10      611.02      640.43     16.18 o
   4  10  10      574.08      604.21     21.23 o
  -3  11  10       57.68       49.72      4.91 o
  -2  11  10       65.69       61.17      3.62 o
  -1  11  10      112.10      106.03      7.68 o
   0  11  10      194.05      188.73     10.34 o
   1  11  10       18.90       26.33      4.53 o
   2  11  10       32.01       38.15      3.21 o
   3  11  10        0.14        0.97      1.27 o
   4  11  10      246.30      273.28      9.28 o
  -2  12  10      107.27       86.32      5.97 o
  -1  12  10       24.52       29.91      4.16 o
   0  12  10      145.43      139.71      8.28 o
   1  12  10       63.36       79.96      6.46 o
   2  12  10       12.85       12.07      2.91 o
   3  12  10      115.27      121.94      6.64 o
  -2  13  10        4.76       -1.33      1.66 o
  -1  13  10       98.44      111.73      6.57 o
   0  13  10      357.25      392.86     12.35 o
   1  13  10      138.51      186.15      8.49 o
   2  13  10      248.09      245.52      9.08 o
   0  14  10      468.37      454.37     11.44 o
  -4   1  11      327.94      311.06     10.30 o
  -3   1  11      293.76      296.29     11.57 o
  -2   1  11      366.97      418.50     14.81 o
   0   1  11      221.80      217.03      9.76 o
   1   1  11     1397.26     1408.55     20.08 o
   2   1  11       60.97       77.94      4.15 o
   3   1  11      418.99      395.27     12.27 o
   4   1  11        0.64        4.97      1.56 o
  -4   2  11       23.42       27.92      3.38 o
  -3   2  11       12.04       10.00      2.95 o
  -2   2  11       58.60       64.14      6.17 o
   0   2  11      182.37      173.72      9.02 o
   1   2  11       75.60      100.69      7.20 o
   2   2  11       27.45       19.06      3.70 o
   3   2  11       24.66       16.97      3.89 o
   4   2  11      266.19      275.21     10.17 o
  -4   3  11        4.32        0.88      1.51 o
  -3   3  11        4.03        0.90      2.29 o
  -2   3  11      268.71      264.53     11.74 o
   0   3  11        0.50        1.83      2.36 o
   1   3  11      385.13      405.00     14.04 o
   2   3  11      725.36      797.87     19.61 o
   3   3  11      213.07      233.06     10.28 o
   4   3  11      126.26      125.22      6.97 o
  -4   4  11       61.69       57.26      4.59 o
  -3   4  11        6.94        2.32      1.93 o
  -2   4  11      112.09      107.45      7.53 o
   0   4  11      135.76      152.40      8.72 o
   1   4  11      269.28      290.24     11.98 o
   2   4  11       23.25       24.34      3.97 o
   3   4  11      105.39      122.90      7.48 o
   4   4  11      161.66      152.58      7.45 o
  -4   5  11        5.88        3.44      1.76 o
  -3   5  11       10.09        9.46      2.66 o
  -2   5  11      557.95      597.44     16.82 o
   1   5  11        3.85        3.75      2.56 o
   2   5  11      911.06      958.30     20.66 o
   3   5  11      769.16      782.98     17.68 o
   4   5  11       39.03       42.87      4.00 o
  -4   6  11       67.46       62.25      4.32 o
  -3   6  11        0.01       -0.76      2.08 o
  -2   6  11        4.62        6.01      2.35 o
   1   6  11       21.21       23.57      3.92 o
   2   6  11       67.45       86.23      6.23 o
   3   6  11        4.22        1.21      1.70 o
   4   6  11       34.34       30.76      3.09 o
  -3   7  11       14.17       13.86      2.49 o
   2   7  11      171.44      168.29      8.09 o
   3   7  11      269.44      277.04      9.32 o
 
